# Supplementary material for: Clinical Trials and Therapeutic Approaches for Healthcare Challenges in Pakistan
Source: J Pers Med. 2023 Oct 30;13(11):1559. doi: 10.3390/jpm13111559 (PMC10672309; doi:10.3390/jpm13111559)
Supplement: Supplementary file 1 [file jpm-13-01559-s001.zip]

Archive with 1 entries (1 files):
- jpm-2638087-supplementary.xlsx
