# Supplementary material for: Clinical Trials and Therapeutic Approaches for Healthcare Challenges in Pakistan
Source: J Pers Med. 2023 Oct 30;13(11):1559. doi: 10.3390/jpm13111559 (PMC10672309; doi:10.3390/jpm13111559)
Supplement: Supplementary file 1 [file jpm-13-01559-s001.zip › jpm-2638087-supplementary.xlsx]

## Sheet: ctg-studies_14Aug2023
NCT Number	Study Title	Study URL	Acronym	Study Status	Brief Summary	Study Results	Conditions	Interventions	Primary Outcome Measures	Secondary Outcome Measures	Other Outcome Measures	Sponsor	Collaborators	Sex	Age	Phases	Enrollment	Funder Type	Study Type	Study Design	Other IDs	Start Date	Primary Completion Date	Completion Date	First Posted	Results First Posted	Last Update Posted	Locations	Study Documents
NCT00643929	LENS - Long-term Eltrombopag Observational Study	https://clinicaltrials.gov/study/NCT00643929	LENS	COMPLETED	A long term observational ocular safety study in adults who have received study medication (either active drug or placebo) in a phase II or III clinical study evaluating eltrombopag. The study will follow subjects for 2.5 years following their last ocular assessment on their prior treatment study (regardless of the therapeutic indication) and will describe long-term ocular safety with respect to …	NO	Purpura, Thrombocytopaenic, Idiopathic	DRUG: Eltrombopag	Description of the incidence of changes in lens over time, 2.5 years	Exploratory epidemiologic analyses of ocular data from patients previously enrolled in studies with eltrombopag., 2.5 years		GlaxoSmithKline		ALL	CHILD, ADULT, OLDER_ADULT		164	INDUSTRY	OBSERVATIONAL	Observational Model: |Time Perspective: p	TRA108132	2007-02	2013-03	2013-03	2008-03-26		2017-03-23	GSK Investigational Site, Tucson, Arizona, 85724, United States|GSK Investigational Site, Washington, District of Columbia, 20007, United States|GSK Investigational Site, Detroit, Michigan, 48202, United States|GSK Investigational Site, Durham, North Carolina, 27710, United States|GSK Investigational Site, Richmond, Virginia, 23249, United States|GSK Investigational Site, Kogarah, New South Wales…
NCT05723029	Bowen Technique and Post Isometric Relaxation in Knee Osteoarthritis Patients	https://clinicaltrials.gov/study/NCT05723029		COMPLETED	The Hamstring muscles are present at the posterior surface of the thigh. The muscles start in the gluteal region and run back of the thigh and insert into the popliteal fossa. The function of hamstring muscles flexes the knee and extension of the thigh. In degenerative joint disease, muscles tightness of the lower extremity leads to a decrease in joint flexibility. In knee joint osteoarthritis, h…	NO	Knee Osteoarthritis	OTHER: Bowen Technique|OTHER: Post Isometric Relaxation	Change in Active knee extension test, In this test, the subject is on the left-side lying on the examination table for bony landmark identification. The lateral femoral condyle, head of a fibula, and lateral malleolus of the right leg are marked to ensure that the same reference point is used for repeated measurement. When the landmarks are identified, the subject is instructed to lie in the supi…			Riphah International University		ALL	ADULT, OLDER_ADULT	NA	20	OTHER	INTERVENTIONAL	Allocation: RANDOMIZED|Intervention Model: PARALLEL|Masking: SINGLE (OUTCOMES_ASSESSOR)|Primary Purpose: TREATMENT	REC/RCR & AHS/22/0156	2023-01-18	2023-03-31	2023-03-31	2023-02-10		2023-04-19	Al-Mustafa Medical and Physiotherapy Center, Lahore, Punjab, 54000, Pakistan
NCT05811429	Comparison of Aerobics and Pilates Exercises in Primigraivda Females	https://clinicaltrials.gov/study/NCT05811429		RECRUITING	Many physical changes, as well as emotional disturbance, occur during pregnancy. In addition to external physical changes, some mental health problems such as depression, sleep and psychosis significantly increase during pregnancy. Aerobic exercises during pregnancy in primigravida females has a positive effect on depression and sleep as a primary and secondary preventive strategy. The study will…	NO	Depression|Sleep Quality|Primigravida Females	OTHER: Aerobic exercises|OTHER: Pilates exercises	The Center for Epidemiologic Studies Depression Scale (CES-D Scale), The Center for Epidemiologic Studies Depression Scale (CES-D Scale) was developed for use in studies of the epidemiology of depressive symptomatology in the general population. Its purpose differs from previous depression scales which have been used chiefly for diagnosis at clinical intake and/or evaluation of severity of illnes…			Riphah International University		FEMALE	ADULT	NA	42	OTHER	INTERVENTIONAL	Allocation: RANDOMIZED|Intervention Model: PARALLEL|Masking: SINGLE (PARTICIPANT)|Primary Purpose: TREATMENT	REC/RCR&AHS/23/0514	2022-11-20	2023-07-30	2023-08-01	2023-04-13		2023-04-13	Children Hospital, Sheikhupura, Punjab, 39350, Pakistan
NCT05790577	Comparison of 30% Metformin and 2% Nicotinamide Lotion With Kligman Formula in the Treatment of Melasma	https://clinicaltrials.gov/study/NCT05790577		COMPLETED	Comparison of 30% Metformin and 2% Nicotinamide lotion with kligman formula in the treatment of Melasma	NO	Melasma	DRUG: Metformin and Nicotinamide vs Kligman Formula	Comparison of 30% Metformin and 2% Nicotinamide lotion with kligman formula in the treatment of Melasma, Efficacy with measurement of MASI score 4 weeks apart, 12 weeks			Ishtiaq Ahmed		ALL	ADULT	PHASE2	88	OTHER	INTERVENTIONAL	Allocation: RANDOMIZED|Intervention Model: PARALLEL|Masking: SINGLE (PARTICIPANT)|Primary Purpose: TREATMENT	PakEmiratesMH2	2022-02-01	2023-02-15	2023-02-15	2023-03-30		2023-05-23	PakEmiratesMH, Rawalpindi, Punjab, Pakistan
NCT05931653	Multimodal PT With and Without Proprioceptive Training in Lumber FJS	https://clinicaltrials.gov/study/NCT05931653		RECRUITING	This will be a randomized clinical trial. The study will be conducted at Pakistan Railways General Hospital Rawalpindi and Riphah International Hospital Islamabad. Patients with FJS will be included. The aim of this study is to find the comparative effects of multimodal physical therapy treatment and proprioceptive training along with multimodal physical therapy treatment on pain, lumbar ranges o…	NO	Facet Joint Pain	OTHER: Multimodal Physical therapy|OTHER: Proprioceptive training along with and Multimodal Physical therapy	Visual Analogue Scale, Changes from base Line Visual Analogue Rating (VAS) is a self-report of clinical pain intensity. The scale was 10 cm long and anchored by the statements "no pain" (0-4 mm) on the left mild pain (5-44 mm), moderate pain (45-74 mm), and the most intense pain imaginable (75-100 mm) on the right., 6th week|Bubble Inclinometer, Changes from base Line Bubble inclinometers assess …			Riphah International University		ALL	ADULT	NA	50	OTHER	INTERVENTIONAL	Allocation: RANDOMIZED|Intervention Model: PARALLEL|Masking: SINGLE (PARTICIPANT)|Primary Purpose: TREATMENT	REC/RCR&AHS/23/1102	2023-05-01	2023-12-31	2024-11-15	2023-07-05		2023-07-05	Riphah Rehabilitation Center, Rawalpindi, Punjab, 46000, Pakistan|The Health Professionals, Rawalpindi, Punjab, 46220, Pakistan
NCT05981560	Effects of Closed Chain Exercise Versus Neuromuscular Training on Chronic Ankle Sprain in Football Players	https://clinicaltrials.gov/study/NCT05981560		COMPLETED	A current study will be conducted to determine the effects of closed-chain exercise versus neuromuscular training on pain, range of motion, and functional performance in football players with a chronic ankle sprain. This study will be a clinical trial conducted at the Pakistan sports board in the Lahore district. The study will be completed within the time duration of Six months. Non-probability …	NO	Ankle Sprains|Chronic Pain	OTHER: Group A - Closed Chain Exercise|OTHER: Group B - Neuromuscular Training Exercise	Pain (NPRS Scale), The Numeric Pain Rating Scale (NPRS) is a widely used tool for measuring and assessing pain intensity. It is a simple and subjective rating scale that allows individuals to quantify and communicate their level of pain on a numerical scale. The NPRS typically consists of a horizontal or vertical line with numbers ranging from 0 to 10. The numbers represent a continuum of pain in…			Riphah International University		ALL	ADULT	NA	34	OTHER	INTERVENTIONAL	Allocation: RANDOMIZED|Intervention Model: PARALLEL|Masking: SINGLE (PARTICIPANT)|Primary Purpose: TREATMENT	REC/RCR & AHS/23/0402	2022-12-22	2023-05-30	2023-06-30	2023-08-08		2023-08-08	Pakistan Sports Board, Lahore, Punjab, 5400, Pakistan
NCT05644860	Nano Composites and Light Cure Composites - A Comparative Assessment of Bond Failure Rates	https://clinicaltrials.gov/study/NCT05644860		ACTIVE_NOT_RECRUITING	This randomized clinical trial is aimed to evaluate the bond failure rates of the brackets bonded with nano-hybrid composites (Filtek Z250) to that of conventional composites (Transbond XT)	NO	Nanotechnology, Dental Materials, Composites	COMBINATION_PRODUCT: Nanohybrid Compisite Group (Filtek Z250)|COMBINATION_PRODUCT: Conventional Composite Group (Transbond XT)	Bracket failure rate, Number of brackets detached from the tooth surface, 6 months			Foundation University Islamabad		ALL	CHILD, ADULT	NA	40	OTHER	INTERVENTIONAL	Allocation: RANDOMIZED|Intervention Model: PARALLEL|Masking: SINGLE (PARTICIPANT)|Primary Purpose: TREATMENT	FUI/CTR/2022/19	2022-09-01	2023-06	2023-06	2022-12-09		2022-12-09	Foundation University Islamabad, Islamabad, Islamabad/ Federal, 45720, Pakistan
NCT05851729	Kegal Exercises With and Without Postural Correction on Postpartum Pelvic Organ Prolapse in Primiparous Women	https://clinicaltrials.gov/study/NCT05851729		RECRUITING	To study the effects of kegal exercises with and without postural correction on pelvic organ prolapse in primiparous women. Although pregnancy is a physiological process, it is associated with risk factors. These risk factors can put women at risk. One of the most common problems is pelvic floor muscle weakness, and this weakness of pelvic floor muscles causes many other problems, such as pelvic …	NO	Pelvic Organ Prolapse	OTHER: Kegal exercises with postural correction|OTHER: Kegal exercises without postural correction	Pelvic Floor Impact Questionnaire. (PFIQ-7), The PFIQ is a patient report designed to assess life impact of pelvic floor disorders on women, 1st day			Riphah International University		FEMALE	ADULT	NA	30	OTHER	INTERVENTIONAL	Allocation: RANDOMIZED|Intervention Model: PARALLEL|Masking: DOUBLE (PARTICIPANT, INVESTIGATOR)|Primary Purpose: TREATMENT	REC/RCR&AHS/23/0517	2023-01-01	2023-06-03	2023-06-03	2023-05-10		2023-05-10	Services Hospital, Lahore, Punjab, 54660, Pakistan
NCT03588377	Impact of Pulse Oximetry on Hospital Referral Acceptance in Children Under 5 With Severe Pneumonia	https://clinicaltrials.gov/study/NCT03588377		COMPLETED	The study assesses and compares the effect of 'pulse oximetry' (PO) used by Lady Health Workers (LHWs) at household level on increasing hospital referral acceptance rates in intervention clusters (district Jamshoro) for 0-59 months old children with severe pneumonia with the effect of LHWs using clinical signs alone in non-intervention clusters of the same district.	NO	Severe Pneumonia|Hypoxemia	DEVICE: Pulse Oximetry	Hospital Referral Acceptance, Number of children accepting hospital referral out of total severe pneumonia identified, Day 3 to 7|Predictors of hospital referral acceptance, number of children having the predictors (severe signs and symptoms, low distance from referral facility and high WAMI score), Day 0-3	Comparison of clinical outcomes of children 0-59 months who accepted referral to those who refused admission and were treated at home, Treatment failure (no improvement in signs and symptoms of severe pneumonia at day 3 of identification), Deaths in above, Hypoxemia., Day 3 to Day 7		Aga Khan University	Bill and Melinda Gates Foundation	ALL	CHILD	NA	543	OTHER	INTERVENTIONAL	Allocation: RANDOMIZED|Intervention Model: PARALLEL|Masking: SINGLE (INVESTIGATOR)|Primary Purpose: DIAGNOSTIC	4722-Ped-ERC-17	2019-08-01	2020-12-31	2020-12-31	2018-07-17		2022-03-31	JÄmshoro Office - AKU, JÄmshoro, Sindh, 76000, Pakistan
NCT05405153	Translation of Parkinson's Disease Questionnaire -8 in Urdu Language	https://clinicaltrials.gov/study/NCT05405153		COMPLETED	Cross cultural analytical study to translate Parkinson's disease questionnaire-8 in Urdu language. Along with the translated version by evaluating its validity and reliability among the patients of Parkinson's disease. No such study has been previously conducted in Pakistan which translate this questionnaire in Urdu and follows the proper cross- culture adaptation. Condition or disease: Parkinson…	NO	Parkinson Disease		Parkinson's disease questionnaire (PDQ-8), Parkinson's disease Questionnaire-8 (PDQ-8) is the brief version of PDQ-39 formulated to reduce the respondent burden and for convenient use in clinical settings in patients of Parkinson's disease. (PDQ-8) is the patient reported outcome measure constructed by taking one question from each of the eight domains of PDQ- 39 (mobility, activities of daily li…	Reliability of translated versions of PDQ-8, To determine the reliability of cross-culturally adapted and translated PDQ-8 in the patients with Parkinson's disease. Reliability or reproducibility refers to the ability of a measure to produce the same results when administered at two intervals between different visits of the patient. Thus, the reliability of tool will be assessed by internal consi…		Riphah International University		ALL	ADULT, OLDER_ADULT		50	OTHER	OBSERVATIONAL	Observational Model: |Time Perspective: p	RiphahIU Nayab Khurram	2022-05-05	2023-01-15	2023-01-20	2022-06-06		2023-04-03	Lahore, Lahore, Punjab, 54000, Pakistan
NCT04674553	Effect of Obesity Among COVID-19 Patients in Critical Care Settings	https://clinicaltrials.gov/study/NCT04674553		COMPLETED	A novel human coronavirus that is now named severe acute respiratory syndrome coronavirus 2 (SARS-CoV-2) (formerly called HCoV-19) emerged in Wuhan, China, in late 2019 and is now causing a pandemic. Human-to-human transmission is primarily achieved through close contact of respiratory droplets, direct contact with the infected individuals, or by contact with contaminated objects and surfaces. As…	NO	Obesity|Covid19		In-hospital mortality, COVID-19 related mortality, From date of randomization until the date of death from any cause assessed up to 4weeks of study|Recovery from COVID-19, Negative PCR for COVID-19 and discharge from hospital, From date of randomization until recovery and discharge from hospital assessed up to 4weeks of study	COVID-19 severity, Mild: Asymptomatic; Moderate:; Severe:; Critical: Any one of ARDS or MOF or septic shock, From date of randomization until the date of first documented symptom progression assessed up to 4weeks of study|Oxygen requirement, Mild:SpO2 \>94%; Moderate: SpO2\<94%; Severe: SpO2\<90% but \> 80%; Critical: SpO2\<80%, From date of randomization until date of first documented progressio…		Services Institute of Medical Sciences, Pakistan		ALL	ADULT, OLDER_ADULT		100	OTHER_GOV	OBSERVATIONAL	Observational Model: |Time Perspective: p	16021982	2020-11-10	2020-12-10	2020-12-10	2020-12-19		2020-12-19	Mehwish Iftikhar, Lahore, Punjab, 54000, Pakistan
NCT01538953	Pakistan Flocculent Health Outcome Study	https://clinicaltrials.gov/study/NCT01538953		COMPLETED	This study is designed to evaluate the effect of different methods of drinking water treatment on the occurrence of diarrhea among children living in squatter settlements in Karachi, Pakistan, and the marginal benefit of adding handwashing to water treatment. 260 households will receive a new product which combines flocculation with chlorination to produce clearer, less chemically contaminated dr…	NO	Diarrhea	OTHER: handwashing|OTHER: flocculent-disinfectant for water treatment|OTHER: water treatment with sodium hypochlorite	diarrhea longitudinal prevalence			Centers for Disease Control and Prevention	Health Oriented Preventive Education|Procter and Gamble	ALL	CHILD, ADULT, OLDER_ADULT	NA	8949	FED	INTERVENTIONAL	Allocation: RANDOMIZED|Intervention Model: PARALLEL|Masking: NONE|Primary Purpose: PREVENTION	CDC3794	2003-03	2003-12	2004-01	2012-02-27		2012-02-27	Health-Oriented Preventive Education, Karachi, Pakistan
NCT05425160	Chair Rise and Step Ups on Cardiopulmonary Parameters Among Preserved Ejection Heart Failure Patients	https://clinicaltrials.gov/study/NCT05425160		COMPLETED	To determine the effects of Chair Rise and Step ups on cardiopulmonary parameters among Preserved ejection Heart Failure Patients	NO	Heart Failure	OTHER: Progressive lower limb activities (Chair rise and Step ups)|OTHER: Standard aerobic exercise i.e. low intensity walking	Minnesota Living with Heart Failure Questionnaire (MLHFQ), Changes from the baseline ; It is a 21 item paper self administered questionnaire. It aims to measure the extent to which HF prevents patients from living the way they would want to. The MLHFQ has been the most widely used instrument for evaluating HRQL in HF patients internationally. Five years ago, the MLHFQ was identified as the questi…			Riphah International University		ALL	ADULT, OLDER_ADULT	NA	52	OTHER	INTERVENTIONAL	Allocation: RANDOMIZED|Intervention Model: PARALLEL|Masking: NONE|Primary Purpose: TREATMENT	Iqra Arbab	2022-08-15	2023-01-05	2023-01-05	2022-06-21		2023-01-25	Armed Forces Institute of Cardiology AFIC, Rawalpindi, Punjab, Pakistan
NCT02310529	Interpersonal Psychotherapy for Maternal Depression	https://clinicaltrials.gov/study/NCT02310529		COMPLETED	Depression related to pregnancy frequently presents postpartum depression, which has deteriorating and lasting negative effects, not only on infant and child well being but also on mother's and father's mental health (Nancy K et al 2009). It is therefore important to introduce interventions aiming to improve mental health of mothers that could minimize the risk of diseases, and have positive effe…	NO	Maternal Depression	BEHAVIORAL: Interpersonal Psychotherapy	Edinberg Postnatal Depression Scale (EPDS) To test the feasibility and acceptability of interpersonal psychotherapy in women suffering from postnatal depression., EPDS will be used to assess depression, 3 months	Patient Health Questionnaire-9 (PHQ-9), PHQ-9 will be used to assess severity of depression, 3 and 6 Months|Generalized Anxiety Disorder-7 (GAD-7), GAD-7 will be used to assess severity of anxiety, 3 and 6 Months|Rosenberg Self Esteem Scale (RSES), This scale will ne used to assess self esteem, 3 and 6 Months		Pakistan Institute of Living and Learning		FEMALE	ADULT	NA	50	OTHER	INTERVENTIONAL	Allocation: RANDOMIZED|Intervention Model: PARALLEL|Masking: SINGLE (OUTCOMES_ASSESSOR)|Primary Purpose: TREATMENT	PILL-IPT	2014-03	2015-01	2015-01	2014-12-08		2015-08-18	Civil hospital Karachi, Karachi, Sindh, 72000, Pakistan|Bilal Colony, Karachi, Sindh, Pakistan|Yousuf Goth, Karachi, Sindh, Pakistan|Bhitaiabad, Karachi, Sind, Pakistan
NCT05280977	Effects Of Post Isometric Relaxation And Post Facilitation Stretching On ROM, Pain And Functional Limitations	https://clinicaltrials.gov/study/NCT05280977		RECRUITING	Study Design: Randomized Controlled Trial treatment techniques: post isometric relaxation and post facilitation stretching technique sample size: 35 in each group single blinded Before giving either treatment to each group, baseline data will be collected from each participant and then after 4th week of treatment.	NO	Erector Spinae Tightness	OTHER: POST ISOMETRIC RELAXATION|OTHER: POST FACILITATION STRETCHING	goniometer, Range of motion will be measured by using universal standard goniometer.The goniometer comprises a body (rotation axis) with two arms attached to it, one being fixed and the other movable. The measurement of the ROM is performed by direct reading of the angle between the axis of rotation at the end of the active ROM of the movement assessed., 4 WEEKS	visual analog scale, The Visual Analogue Scale (VAS) is an instrument for the measurement of subjective characteristics or attitudes that cannot be measured directly. It consists of a horizontal line with markings from 0 - 10 where "0" represents "no pain" and "10" represents "worst pain possible". The patient is asked to mark the number on the scale which best describes the level of his/her pain…	Oswestry Low Back Pain Disability Questionnaire, The Oswestry Low Back Pain Disability Questionnaire is designed to assess the level of functional limitations or disability in activities of daily living of the patients with acute or chronic low back pain. It gives subjective percentage score. The questionnaire consists of 10 questions each having 6 options. Each option carries from 0-5 marks in d…	University of Lahore		ALL	ADULT	NA	70	OTHER	INTERVENTIONAL	Allocation: RANDOMIZED|Intervention Model: PARALLEL|Masking: SINGLE (OUTCOMES_ASSESSOR)|Primary Purpose: TREATMENT	IRB-UOL-FAHS/1027/2021	2021-11-03	2022-04-02	2022-04-11	2022-03-15		2022-03-15	Bahria International Hospital Lahore, Lahore, Punjab, 54590, Pakistan
NCT04209777	Clinical Evaluation of Smoker Periodontal Subjects After Lactobacillus-reuteri Probiotics and Antibiotics Therapy	https://clinicaltrials.gov/study/NCT04209777		COMPLETED	It is a clinical trial conducted on smokers with chronic periodontitis in which the participants are divided into two groups and one group is provided with antibiotics while the other with probiotics as an adjunct to non-surgical therapy. The participants were assessed for change in probing pocket depths, attachment loss, bleeding on probing, plaque index and gingival index after 1-month and 3-mo…	NO	Periodontal Diseases|Smoking	DRUG: Probiotic Blend Chewable Tablet|DRUG: Antibiotics	Change in Probing pocket depth, Probing pocket depth is recorded on six sites per tooth., At baseline.|Change in Probing pocket depth, Probing pocket depth is recorded on six sites per tooth., After 1-month.|Change in Probing pocket depth, Probing pocket depth is recorded on six sites per tooth., After 3-months.|Change in Clinical attachment level, Clinical attachment level is recorded on six sit…	Change in Plaque index, Plaque index is recorded to check deposits on six teeth which are left upper first molar, upper left lateral incisor, upper right premolar, and lower right first molar, lower right lateral incisor and lower left premolar. all the six sites of each tooth are examined. 0= No plaque; 1= A film of plaque adhering to the free gingival margin and adjacent area of the tooth; 2= M…		Dow University of Health Sciences		ALL	ADULT, OLDER_ADULT	PHASE3	66	OTHER	INTERVENTIONAL	Allocation: RANDOMIZED|Intervention Model: PARALLEL|Masking: TRIPLE (PARTICIPANT, INVESTIGATOR, OUTCOMES_ASSESSOR)|Primary Purpose: TREATMENT	MGhazal	2018-07-08	2019-04-16	2019-05-06	2019-12-24		2019-12-24	Mehwish Ghazal, Karachi, Sindh, Pakistan
NCT05590260	Prevention of Iron Deficiency Anemia Post-delivery	https://clinicaltrials.gov/study/NCT05590260	PRIORITY	NOT_YET_RECRUITING	PRIORITY is designed as a 2-arm, randomized-controlled trial focused on postpartum women. The trial will recruit women who are diagnosed with moderate anemia based on a blood sample taken 6-48 hours after childbirth. A total of 4,800 eligible women, or 600 women per research site, will be consented and enrolled in the trial. The study hypothesizes that at 6 weeks post-delivery, prevalence of the …	NO	Postpartum Anemia	DRUG: IV iron infusion|DRUG: Oral iron tablets	Number of women with non-anemic hemaglobin levels (Hb >11 g/dL), Hemoglobin measure, 6 weeks post-delivery	Number of maternal deaths, Maternal death from any cause, From delivery to 6 months post-delivery|Number of women who receive a blood transfusion post-discharge, Blood transfusion given to mother enrolled in study after randomization, through 6 months post-delivery|Number of women who experience a postpartum hemorrhage requiring transfusion or major surgery, PPH defined as those requiring transfu…		NICHD Global Network for Women's and Children's Health	Thomas Jefferson University|University of North Carolina|Kinshasa School of Public Health|University of Alabama at Birmingham|University Teaching Hospital, Lusaka, Zambia|University of Colorado, Denver|Institute of Nutrition of Central America and Panama|University of Virginia|International Centre for Diarrhoeal Disease Research, Bangladesh|Columbia University|Aga Khan University|Boston Universit…	FEMALE	CHILD, ADULT	PHASE3	4800	NETWORK	INTERVENTIONAL	Allocation: RANDOMIZED|Intervention Model: SINGLE_GROUP|Masking: NONE|Primary Purpose: TREATMENT	CP PRIORITY	2023-06-01	2025-10-01	2025-12-01	2022-10-21		2023-04-27	ICDDRB, Dhaka, 1212, Bangladesh|Kinshasa School of Public Health, Kinshasa, Congo, The Democratic Republic of the|INCAP, Guatemala City, Guatemala|KLE Society's Jawaharlal Nehru Medical College, Belgaum, Karnataka, 590 010, India|Lata Medical Research Foundation, Nagpur, India|Moi University School of Medicine, Eldoret, 30100, Kenya|The Aga Khan University, Karachi, 74800, Pakistan|University Tea…
NCT05061160	Acute Effects of Continuous Verses Interval Aerobic Training in Spinal Cord Injury Patient	https://clinicaltrials.gov/study/NCT05061160		COMPLETED	To determine the Acute effects of continuous verses interval aerobic training on autonomic dysreflexia in Spinal Cord injury Patient. To Determine the Acute effects of these training on, Exercise Self efficacy and pain.	NO	Spinal Cord Injuries	OTHER: Interval Aerobic Exercise training Group|OTHER: Continuous Aerobic Exercise training Group	Baroreflex sensitivity (BRS), BRS is the index which is used to quantify the control of baroreflex on the heart rate. Patient's beat to beat arterial pressure and heart rate are measured simultaneously with the Maximal expiratory pressure (MEP) manoeuvre or valsalva manoeuvre. Changes from the baseline to 4 week will be analyzed, 4th Week|Heart rate reserve (HRR), It is the difference between res…	Oxygen saturation, Amount of oxygen in the blood is known as oxygen saturation. normal range is 94-99 percent. Pulse oximeter is used to measure oxygen saturation. Changes from the baseline to 4 weeks, 4th Week|Pain perception, Pain is defined as unpleasant sensation which is generated by body as a protective response to prevent further tissue damage. It will be measured with the help of Numeric …		Riphah International University		ALL	ADULT	NA	26	OTHER	INTERVENTIONAL	Allocation: RANDOMIZED|Intervention Model: PARALLEL|Masking: NONE|Primary Purpose: SUPPORTIVE_CARE	REC/01080 Maryam Tahir	2021-10-15	2022-08-30	2022-08-30	2021-09-29		2022-10-24	Armed Forces Institute of Rehabilitation Sciences, Rawalpindi, Punjab, 44000, Pakistan
NCT01081977	Effect of Timing of Umbilical Cord Clamping on Haematological and Clinical Outcomes of Infants	https://clinicaltrials.gov/study/NCT01081977		COMPLETED	In developing countries up to 50% of children become anemic by 12 months of age(1. Iron deficiency anemia is a major risk factor for neonatal and infantile mortality and morbidity in Pakistan. It has detrimental effects on neurodevelopment of infants and may be irreversible even after iron therapy(2). Type of cost effective interventions during perinatal period for prevention of anemia in later i…	NO	Anemia|Ferritin|Complications|Hemorrhage|Jaundice	PROCEDURE: Early Cord Clamping|PROCEDURE: Delayed Cord Clamping	Hematological Characteristics of Infants, Infantile hematological characteristics ( hemoglobin, hematocrit at birth(cord),48 hours of age and Hemoglobin, Hematocrit and serum ferritin at third month)., From Birth to Third month of age|Short term Clinical Profiles, Short term neonatal clinical profile (respiratory distress, polycythemia hematocrit â‰¥65%), neonatal anemia , clinical jaundice hyper…	Maternal Characteristics, Maternal characteristics ( Primary PPH, duration of third stage of labour â‰¥ 30 min, mean blood loss during the third stage of labour, need for therapeutic oxytocin, manual removal of placenta and Hb at 48 hours postpartum)., From Delivery to 48 hours postpartum		Aga Khan University		ALL	CHILD	PHASE2	340	OTHER	INTERVENTIONAL	Allocation: RANDOMIZED|Intervention Model: PARALLEL|Masking: TRIPLE (PARTICIPANT, INVESTIGATOR, OUTCOMES_ASSESSOR)|Primary Purpose: PREVENTION	991-Ped/ERC-08	2008-08	2010-03	2010-04	2010-03-05		2012-08-02	The Aga Khan University Hospital, Karachi, Sindh, 75300, Pakistan
NCT05393960	Effects of Lumbosacral Mobility Program on Tight Hamstrings	https://clinicaltrials.gov/study/NCT05393960		COMPLETED	The study will be randomized controlled trial to determine the effects of lumbosacral mobility program on muscle length in sedentary young adults with tight hamstrings. Only the eligible subjects who fulfill the inclusion criteria will be included in the study. A sample of 78 subjects will be taken and randomly allocated into two groups with 39 each. Group A will be given three treatments. Manual…	NO	Hamstring Tightness	OTHER: Lumbosacral manual therapy mobilization, lumber mobility exercises and home based self strechings program.|OTHER: home based self strechings program only.	Active knee extension test, A reliable tool for hamstring length measurement. Subject is in supine lying position on examination table while other leg is in extension position stabilized with two strap. One across midthigh and other across pelvis ( to prevent compensatory movements ) subject were asked to extens the knee until stretch sensation felt ayt posterior aspect of thigh. Note the range w…			Riphah International University		ALL	ADULT	NA	78	OTHER	INTERVENTIONAL	Allocation: RANDOMIZED|Intervention Model: PARALLEL|Masking: SINGLE (OUTCOMES_ASSESSOR)|Primary Purpose: TREATMENT	REC/RCR & AHS/ 22/0138 Kanwal	2022-05-30	2022-12-30	2023-01-30	2022-05-26		2023-04-03	FMH Institute of allied health sciences, Lahore, Pnjab, Pakistan
NCT02050529	Randomized Controlled Trial of Labetalol Versus Hydralazine for Severe Hypertension in Obstetric Patients.	https://clinicaltrials.gov/study/NCT02050529		COMPLETED	Severe Hypertension in pregnancy demands urgent treatment because of high mortality \& morbidity in obstetric patients. Hydralazine, the most commonly used agent, causes sudden hypo tension and tachycardia. Labetalol because of combined Î± and Î² blocking effects lacks these side effects. Most recent Cochrane systematic review on use of anti hypertensive drugs in pregnancy related hypertension, c…	NO	Hypertension, Pregnancy Induced|Hydralazine Adverse Reaction|Pre-eclampsia|Pre-eclampsia Superimposed Pre-existing Hypertension	DRUG: Labetalol|DRUG: Hydralazine	Efficacy (Reduction in blood pressure below thresholds)., Reduction in thresholds for severe hypertension in obstetric patients i.e systolic blood pressure \<160 mm Hg systolic and \<110 mm Hg diastolic blood pressure, with allocated drug treatment protocol and specified bolus dosages in the intervention and control(Active comparator) arms., From 10 minutes upto maximum of 50 minutes from the sta…	Maternal tachycardia, Maternal tachycardia will be defined as maternal heart rate =\>100 beats/min developing within 120 minutes of administration of any allocated drug bolus. After the beginning of therapy heart rate will be monitored every 10 minutes during administration of drug boluses and every15 minutes within first 2 hours of last intravenous bolus of drug in both arms., Within 120 minutes…		Dow University of Health Sciences		FEMALE	CHILD, ADULT	PHASE2	190	OTHER	INTERVENTIONAL	Allocation: RANDOMIZED|Intervention Model: PARALLEL|Masking: SINGLE (PARTICIPANT)|Primary Purpose: TREATMENT	Labetalol in Severe preg HTN	2012-10	2014-09	2015-03	2014-01-30		2018-10-26	Civil Hospital Karachi, Karachi, Sindh, 74200, Pakistan
NCT05586529	Effect of Preoperative High-dose Cholecalciferol in Prevention of Post-thyroidectomy Hypocalcaemia	https://clinicaltrials.gov/study/NCT05586529		RECRUITING	Hypocalcaemia after thyroidectomy is observed with increasing frequency, often resulting in prolonged hospital stay with increased use of resources, delayed return to work and reduced quality of life. The administration of vitamin D is essential in the therapy of postoperative hypocalcaemia. What has not been examined so far is whether and how routine preoperative cholecalciferol prophylaxis can …	NO	Hypocalcemia	DIETARY_SUPPLEMENT: Cholecalciferol	Post-operative hypocalcemia, The primary outcomes measure of this study was postoperative hypocalcemia based on either clinical symptoms or laboratory values., After 6 months			Pak Emirates Military Hospital		ALL	ADULT, OLDER_ADULT	NA	170	OTHER	INTERVENTIONAL	Allocation: RANDOMIZED|Intervention Model: PARALLEL|Masking: SINGLE (PARTICIPANT)|Primary Purpose: PREVENTION	Thy 1 cpsp	2022-11-01	2023-11	2024-12	2022-10-19		2023-03-29	Pak-Emirates Military Hospital, Rawalpindi, Punjab, Pakistan
NCT05254977	Post Vaccination Adverse Events in Covid-19 Vaccine Recipients	https://clinicaltrials.gov/study/NCT05254977		COMPLETED	Covid-19 pandemic is caused by Severe Acute Respiratory Syndrome Corona Virus 2 (SARS-Cov-2) since its outbreak 2019. Protection against Covid-19 can be achieved through global immunization. Various vaccines for SARS-Cov-2 has been registered and approved for administration in humans. It is important to understand the safety and efficacy of vaccines during robust research to develop global immuni…	NO	COVID-19 Vaccination|Vaccine Adverse Reaction	DRUG: Standard Preparation	Allergic reactions and hypersensitivity, Questionnaire for Allergic reaction at injection site or generalized allergic responses excluding previously known disease, 1st January 2021 to 31st December 2021|Cardiovascular Diseases, Questionnaire for Post Vaccination adverse development of Hypertension, heart diseases, vascular diseases excluding previously known disease, 1st January 2021 to 31st Dec…			Islamia University of Bahawalpur	District Health Authority (DHA) Bahawalpur District Bahawalpur, Government of Punjab.	ALL	CHILD, ADULT, OLDER_ADULT		3515	OTHER	OBSERVATIONAL	Observational Model: |Time Perspective: p	UCCM/2022/Covid-19/01	2022-02-26	2022-03-10	2022-03-30	2022-02-24		2022-04-13	University College of Conventional Medicine, Bahawalpur, Punajb, 63100, Pakistan
NCT02238860	A Trial Comparing Entacavir and Tenofovir in Patients With HBV Decompensated Cirrhosis	https://clinicaltrials.gov/study/NCT02238860		UNKNOWN	Entacavir and tenofovir are two first line therapies for chronic hepatitis B. Both agents have been claimed equivalent in treatment, there are no head to head trials available in the literature about there effectiveness in HBV Decompensated Cirrhosis. The investigators aimed to compare safety/efficacy and virological response in patients with HBV Decompensated Cirrhosis.	NO	Cirrhosis Due to Hepatitis B	DRUG: Entacavir|DRUG: Tenofovir	Safety and efficacy, EFFICACY ENDPOINTS: EFFICACY ENDPOINTS INCLUDED PLASMA HBV DNA, ALT, HBEAG, HBSAG LOSS AND SEROCONVERION AS WELL AS CTP AND MELD SCORE., 48 weeks	Safety, SAFETY ENDPOINTS: SAFETY ANALYSIS INCLUDED CUMALATIVE RATES ON TREATMENT ADVERSE EVENTS, SEREIOUS ADVERSE EFFECTS DISCONTINUATION DUE TO SIDE EFFECTS,DEATH,HCC,RENAL IMPAIRMENT , HEPATIC FLARE AND DEVELOPMENT OF DRUG RESISTANCE., 48 weeks	Outcome, Death, 48 weeks	Asian Institute Of Medical Sciences		ALL	ADULT, OLDER_ADULT	PHASE4	100	OTHER	INTERVENTIONAL	Allocation: RANDOMIZED|Intervention Model: PARALLEL|Masking: TRIPLE (PARTICIPANT, CARE_PROVIDER, INVESTIGATOR)|Primary Purpose: TREATMENT	AIMS-hep B-123	2014-09	2016-09	2016-09	2014-09-12		2014-09-12	Asian Institute of medical Sciences, Hyderabad, Sindh, 71800, Pakistan
NCT05944029	Effect of Pomegranate Seed Powder on Markers of Metabolic Syndrome	https://clinicaltrials.gov/study/NCT05944029		RECRUITING	Metabolic syndrome is a public health concern worldwide and in Pakistan as well. Abdominal obesity, hyperglycemia, hypertriglyceridemia, hypertension, and low HDL cholesterol are its hallmarks while pomegranate seed's unique chemical composition has sparked research into the health benefits in same arena as weight control, blood lipid profile changes, and other metabolic disturbances. It's high t…	NO	Metabolic Syndrome	DIETARY_SUPPLEMENT: Pomegranate seed powder	Lipid Profile, The change in Lipid Profile, after consuming Pomegranate seed powder for 7 weeks will be assessed, to look for improvements., 7 weeks|Fasting Glucose, The change in Blood Glucose level, after consuming Pomegranate seed powder for 7 weeks will be assessed, to look for improvements., 7 weeks|Blood Pressure, The change in both systolic and diastolic blood pressure after consuming Pome…			Asif Ali		ALL	ADULT	NA	50	OTHER	INTERVENTIONAL	Allocation: NA|Intervention Model: SINGLE_GROUP|Masking: NONE|Primary Purpose: SUPPORTIVE_CARE	UVAS	2023-02-20	2023-07-20	2023-08-24	2023-07-13		2023-07-13	University of Veterinary and Animal sciences Lahore, Lahore, Punjab, 54000, Pakistan	Study Protocol, Statistical Analysis Plan, and Informed Consent Form
NCT05221073	Urdu Version Of The Bournemouth Questionnaire For Neck Pain: A Reliability And Validity Study	https://clinicaltrials.gov/study/NCT05221073		COMPLETED	The aim of study is to translate \& culturally adapt Neck Bournemouth Questionnaire into Urdu language along with investigation of the reliability \& validity of Neck Bournemouth Questionnaire in General Population of Pakistan and to correlate with Neck Disability Index, Visual Analogue Scale, Neck Pain and Disability Scale and Rand 36-Item Health Survey	NO	Neck Pain		Neck Bournemouth Questionnaire, Neck Bournemouth Questionnaire contain seven dimensions tool used for the investigation of pain,functional ability, activity, depression,anxiety, work avoidance due to fear and control of pain, 1st day|Neck Disability Index, The Neck Disability Index is most frequently used to evaluate pain in neck and neck pain related disability. One of previous study stated that…			Riphah International University		ALL	ADULT, OLDER_ADULT		108	OTHER	OBSERVATIONAL	Observational Model: |Time Perspective: p	REC/FSD/0288	2021-05-30	2022-02-17	2022-02-28	2022-02-02		2022-07-06	Ripah International University, Faisalabad, Punjab, 38000, Pakistan
NCT00387764	Extension Study to VEG105192 to Assess Pazopanib in Patients With Advanced/Metastatic Renal Cell Cancer	https://clinicaltrials.gov/study/NCT00387764		COMPLETED	This is an open-label, international, multi-center study designed to provide access to pazopanib for subjects who have been enrolled in the Phase III renal cell carcinoma study (VEG105192) and have progressed on placebo. Subjects will receive 800 mg pazopanib once daily. The study treatment will continue until subjects experience disease progression, unacceptable toxicity, withdrawal of consent, …	YES	Carcinoma, Renal Cell	DRUG: pazopanib	Number of Participants With Any Adverse Event (AE) or Serious Adverse Event (SAE), An adverse event (AE) is defined as any untoward medical occurrence in a participant, temporally associated with the use of a medicinal product, whether or not considered related to the medicinal product. A serious adverse event (SAE) is defined as any untoward medical occurrence that, at any dose: results in death…	Number of Participants With a Complete Response (CR) or Partial Response (PR), Overall tumor response is defined as the number of participants achieving either a confirmed complete or partial tumor response per Response Evaluation Criteria in Solid Tumors (RECIST). RECIST guidelines were used to evaluate the measurability of tumor lesions, to determine target and non-target lesions at Baseline, a…		GlaxoSmithKline		ALL	ADULT, OLDER_ADULT	PHASE3	80	INDUSTRY	INTERVENTIONAL	Allocation: NON_RANDOMIZED|Intervention Model: SINGLE_GROUP|Masking: NONE|Primary Purpose: TREATMENT	VEG107769	2006-09	2009-12	2012-10	2006-10-13	2013-08-15	2014-01-14	GSK Investigational Site, Capital Federal, Buenos Aires, C1405CUB, Argentina|GSK Investigational Site, Cordoba, CÃ³rdova, 5000, Argentina|GSK Investigational Site, Rosario, Santa Fe, S2000KZE, Argentina|GSK Investigational Site, Quilmes, 1878, Argentina|GSK Investigational Site, Tucuman, 4000, Argentina|GSK Investigational Site, Waratah, New South Wales, 2298, Australia|GSK Investigational Site, …
NCT05744661	Mechanical Vs Chemomechanical Method For Calcium Hydroxide Removal	https://clinicaltrials.gov/study/NCT05744661		COMPLETED	Type of study: Randomised Clinical trial To compare the effectiveness of Mechanical and Chemomechanical methods in the removal of Water-based Calcium hydroxide medicament from Root canal system. Participants allocated in group A and B should be appointed for Endodontic treatment of Single rooted teeth diagnosed with Necrotic Pulp and Chronic Apical Periodontitis. In group A, Calcium hydroxide med…	NO	Necrotic Pulp|Chronic Apical Periodontitis	OTHER: Mechanical Method|OTHER: Chemomechanical Method	Effective removal of Water-based Calcium hydroxide Intracanal medicament, The effectiveness of mechanical and chemomechanical methods for the removal of calcium hydroxide will be evaluated using a 4 graded scoring system used in endodontics., 1 week			Pakistan Institute of Medical Sciences		ALL	ADULT, OLDER_ADULT	NA	60	OTHER_GOV	INTERVENTIONAL	Allocation: NON_RANDOMIZED|Intervention Model: PARALLEL|Masking: TRIPLE (PARTICIPANT, INVESTIGATOR, OUTCOMES_ASSESSOR)|Primary Purpose: OTHER	PakistanIMS	2022-09-28	2023-03-25	2023-03-25	2023-02-27		2023-04-28	School of Dentistry, Pakistan Institute of Medical Sciences, Islamabad, Pakistan
NCT02372461	Randomized Trial of Amoxicillin Versus Placebo for (Fast Breathing) Pneumonia	https://clinicaltrials.gov/study/NCT02372461	RETAPP	COMPLETED	The relative benefits and risks of antibiotic therapy in WHO defined fast breathing pneumonia in pre-school children in resource limited settings are controversial both at an individual and public health level. Most infections are viral or self-limiting and non-selective drug treatment has contributed to the global epidemic of antibiotic resistance. There is no high quality trial evidence in mana…	NO	Pneumonia|Tachypnea	DRUG: Placebo|DRUG: Amoxicillin	Cumulative Treatment failure, Primary outcome will be cumulative treatment failure at or before 3 days. The following definitions will be used: either death, any danger sign, onset of chest in drawing as defined by WHO, hospitalization due to any reason, change in antibiotic regimen by study physician for new-onset infectious co-morbidity or change in antibiotic regimen by study physician for ser…	Relapse, Same definition as treatment failure but during Day 4-14, Day 4-14		Aga Khan University		ALL	CHILD	NA	4000	OTHER	INTERVENTIONAL	Allocation: RANDOMIZED|Intervention Model: PARALLEL|Masking: QUADRUPLE (PARTICIPANT, CARE_PROVIDER, INVESTIGATOR, OUTCOMES_ASSESSOR)|Primary Purpose: TREATMENT	MR/L004283/1|OPP1158281	2014-11-09	2017-11	2017-11	2015-02-26		2019-09-16	PHC at Ibrahim Haidry Goth, Ali Akber Shah Colony, Rerhi Goth, Bhains Colony, Karachi, Sind, Pakistan
NCT05588661	PBBT and WBV Effect on Balance and Gait in Stroke.	https://clinicaltrials.gov/study/NCT05588661		RECRUITING	The goal of this clinical trial is to compare the effects of perturbation based balance exercises with whole body vibration training in sub-acute stroke patients and to evaluate their effects on balance, and gait. The main aim to : * To evaluate their effects on balance, and gait. * Comparison of these rehabilitation protocols and identify the more efficacious treatment. Participants will perform…	NO	Stroke	OTHER: Perturbation Exercises|OTHER: Whole Body Vibration	Berg Balance Scale, Changes from baseline, BBS was designed to measure the static and dynamic balance in post stroke patients.It consist of 14 items which scores vary from 0-4. Maximum no. of score ranges from 0-56. A person with a score 0-20 range will likely need the assistance of a wheelchair to move around safely. A person with a score 21 to 40 range will need some type of walking assistance,…			Riphah International University		ALL	ADULT	NA	28	OTHER	INTERVENTIONAL	Allocation: RANDOMIZED|Intervention Model: PARALLEL|Masking: DOUBLE (PARTICIPANT, INVESTIGATOR)|Primary Purpose: TREATMENT	REC/RCR&AHS/22/0229	2022-04-04	2022-10-15	2022-11-15	2022-10-20		2022-10-20	Civil Hospital Daska, Sialkot, Sialkot, Punjab, 51010, Pakistan
NCT01201746	Influence of Periodontal Treatment on Systemic Inflammatory Mediators	https://clinicaltrials.gov/study/NCT01201746	Perio-CHD	COMPLETED	Currently the research issue in establishing the role of periodontal disease (PD) in coronary heart disease (CHD) risk is to define the pathways that lead to cause-effect relationship between PD and CHD. There is no consensus on definition of a periodontal disease case or the threshold level that may give clear indication for this relationship. Periodontal therapy has been used in different studi…	NO	Periodontal Disease|Coronary Heart Disease	PROCEDURE: Delayed treatment|PROCEDURE: Periodontal therapy	high-sensitivity C-Reactive Protein (hsCRP), 1-3 months	Fibrinogen, 1-3 months|White Blood Cells, 1-3 months		Sheikh Zayed Federal Postgraduate Medical Institute	Higher Education Commission (Pakistan)	ALL	ADULT, OLDER_ADULT	NA	317	OTHER	INTERVENTIONAL	Allocation: RANDOMIZED|Intervention Model: PARALLEL|Masking: SINGLE (INVESTIGATOR)|Primary Purpose: TREATMENT	PU-D/314/Acad|HEC-20-685/06	2008-07	2009-04	2009-05	2010-09-15		2016-10-14	Punjab Institute of Cardiology, Lahore, Punjab, 54300, Pakistan
NCT05931146	Effectiveness of Smartphone Application for Weight Loss	https://clinicaltrials.gov/study/NCT05931146		RECRUITING	The aim of this study is To determine the effectiveness of smartphone application for weight loss in healthy female adults. To determine the association between fitness application usage and physical activity behavior of the healthy female adults.	NO	Weight Loss	OTHER: MyNetDiary app group|OTHER: Paper diary group	Weight, It is the estimation of weight without wearing extra things by the individual. Excess or reduced weight is viewed as a sign of deciding an individual's health, with body volume estimation giving an additional aspect by calculating the distribution of body weight. A weight machine is usually used for this purpose. Weight machine is a gadget used to measure weight or mass, which is also cal…	MyNetDairy App, The app usage data will be collected from the phone with the help of phone's app usage record and daily usage of app, its exercise log and diet log would be recorded to maintain app usage data., 3 months|Level of physical activity, The physical activity level is a method for communicating an individual's day to day activity as a number and is utilized to gauge an individual's ener…		Riphah International University		FEMALE	ADULT	NA	10	OTHER	INTERVENTIONAL	Allocation: RANDOMIZED|Intervention Model: PARALLEL|Masking: NONE|Primary Purpose: OTHER	REC/01408 Maria Mishal	2023-03-01	2023-08-15	2023-08-31	2023-07-05		2023-07-10	Riphah International University, Islamabad, Federal, 44000, Pakistan
NCT05249673	Global Postural Reeducation Versus Neck Stabilization Training on Text Neck Syndrome.	https://clinicaltrials.gov/study/NCT05249673		COMPLETED	The study will be randomized control trial. The study will be conducted in Iqbal Mehmooda Trust Hospital. Group A will be treated with global postural reeducation. Group B will be treated with neck stabilization training. Non probability consecutive sampling technique will be used. Patient below 20-40 years, participants who use smart phones for 8 hours per day(guidelines), angle of forward head …	NO	Neck Syndrome	OTHER: global postural reeducation|OTHER: neck stabilization training	REBA questionnaire to measure body position on work station., The Rapid Entire Body Assessment (REBA) was developed to "rapidly" evaluate the risk of musculoskeletal disorders (MSD) associated with certain job tasks. The change will be assessed from Baseline and end of treatment., 6 weeks|neck disability index to measure function of neck., NDI questionnaire has been designed to give us informatio…	Neck Ranges (Flexion, Extension, Rotation and Side bending), Goniometer is used to measure the ranges of neck region (neck flexion, extension, rotation and side bending). The change will be assessed from Baseline and end of treatment., 6 weeks		Riphah International University		ALL	ADULT	NA	32	OTHER	INTERVENTIONAL	Allocation: RANDOMIZED|Intervention Model: PARALLEL|Masking: SINGLE (PARTICIPANT)|Primary Purpose: TREATMENT	REC/RCR&AH/21/0131/SanaMubarak	2022-01-26	2022-07-13	2022-07-13	2022-02-22		2022-12-12	Sana Mubarak, Lahore, Lahore,Punjab,Pakistan, 54000, Pakistan
NCT05969873	Effect Of Pilates On Postural Control And Balance In Children With Down's Syndrome	https://clinicaltrials.gov/study/NCT05969873		RECRUITING	Down's syndrome (DS) is a genetic condition characterized by the presence of an extra chromosome 21, leading to various clinical symptoms. Individuals with DS often experience challenges in balance, posture, and motor skills, which can impact their daily activities. Pilates activities focus on the concept of control of muscles. Pilates increases trunk flexibility, abdominal and core strength and …	NO	Down Syndrome	OTHER: Pilates exercise|OTHER: Balance training	Pediatric Balance Scale, This tool is used for assessing change from baseline. The PBBS is easy to administer, does not require specialized equipment, and can be completed in \<20 minutes. A 0 to 4 grading scale provides a quantitative and qualitative measure of performance. It involves 14 mobility tasks, with the tasks varying in degrees of difficulty. The tasks are divided into 3 domains: sitti…	Timed up and go test, TUG is a simple test used to assess a person's mobility and evaluate both static and dynamic balance. It uses the time that a person takes to rise from a chair, walk three meters, turns around 180 degrees, walk back to the chair and sit down while turning 180 degrees. Interpretation: â‰¤ 10 seconds= normal. A score of â‰¥ 14 seconds has been shown to indicate high risk of fa…		Riphah International University		ALL	CHILD	NA	22	OTHER	INTERVENTIONAL	Allocation: RANDOMIZED|Intervention Model: PARALLEL|Masking: SINGLE (PARTICIPANT)|Primary Purpose: TREATMENT	REC/RCR & AHS/23/0727	2023-07-16	2023-11-01	2023-12-01	2023-08-01		2023-08-01	Riphah International University, Lahore, Punjab, 54000, Pakistan
NCT05850364	A Multi-center, Open-labelled, Randomized, Controlled, Extended Phase â…¢ Clinical Trial of sIPV Vaccine	https://clinicaltrials.gov/study/NCT05850364		NOT_YET_RECRUITING	This study is designed to study the immunogenicity and safety of sIPV co-administered with other routine infant vaccines. According to the national immunization schedule of Bangladesh and Pakistan, sIPV was administered concomitantly with PCV10, DTP-HeB-Hib and other vaccines at 6, 10 and 14 weeks old. Thus, this study set up the concomitant vaccination schedule according to the real practice in …	NO	Poliomyelitis|Polio	BIOLOGICAL: Sabin Strain Inactivated Poliovirus Vaccine	To evaluate the non-inferiority of immune response to polio vaccination, when administered concomitantly with routine vaccines, Seroconversion rates of neutralizing antibody against polioviruses of three serotypes, at 28 days after three doses of vaccinationadministered concomitantly with routine vaccines, 28 days|Seroconversion rates of neutralizing antibody against polioviruses of three serotyp…	To evaluate non-inferiority of immune response to diphtheria and tetanus antigens, when routine vaccines are administered concomitantly with sIPV, Seropositivity rate of IgG antibodies against diphtheria and tetanus, at 28 days after vaccination, 28 days|To evaluate non-inferiority of immune response to acellular pertussis antigens, when routine vaccines are administered concomitantly with sIPV, …		Sinovac Biotech Co., Ltd		ALL	CHILD	PHASE3	1440	INDUSTRY	INTERVENTIONAL	Allocation: RANDOMIZED|Intervention Model: PARALLEL|Masking: NONE|Primary Purpose: PREVENTION	PRO-sIPV-4001	2023-05-01	2024-05-01	2024-12-01	2023-05-09		2023-05-09	International Centre for Diarrhoeal Disease Research, Bangladesh, Dhaka, 1000, Bangladesh|Central Hospital, Gujranwala, Pakistan|The Aga Khan University, Karachi, 74800, Pakistan
NCT04694261	Development and Evaluation of SM-ART Intervention (SM-ART)	https://clinicaltrials.gov/study/NCT04694261	SM-ART	COMPLETED	The approach of this intended research is to help pregnant women practice constructive coping and proactive skills that focus on positive adaptation for safe motherhood through our developed intervention. The objective of this two phases Randomized Control Trial is to develop contextually based "SM-ART" intervention \[Safe Motherhood ART: Accessible Resilience Training\] and evaluate the effectiv…	NO	Perinatal Depression|Resilience|Anxiety|Marital Conflict	BEHAVIORAL: SM-ART	Change in Resilience Score, Resilience Scale 14: This is a 14 items scale which score ranges from 14 to 98. It represent all five characteristics of resilience: A purposeful life, Perseverance, Equanimity, Self-reliance and Existential aloneness. A higher total score indicates higher resilience. The scale also have cutoffs as well. The scale is validated in Pakistani population by the current stu…	Change in Depression score, Edinburgh Postnatal Depression Scale (EPDS):10-item; range 0-30, cut-off 13; across 15 countries including some LMIC Cronbach's Î±=.73-.87; 3 to 12 week test-retest=.53-.74) measures depression., Baseline ( at the time of enrolment) and Post assessment (within two weeks of intervention)|Change in Pregnancy related Anxiety score, Pregnancy-related anxiety scale-revised,…		Aga Khan University	University Ghent	FEMALE	ADULT, OLDER_ADULT	NA	200	OTHER	INTERVENTIONAL	Allocation: RANDOMIZED|Intervention Model: PARALLEL|Masking: SINGLE (OUTCOMES_ASSESSOR)|Primary Purpose: PREVENTION	5312-SON-ERC-18.|70345 (182015SONAM)	2019-07-01	2021-06-30	2021-12-31	2021-01-05		2022-03-03	Koohi Goth Women Hospital, Karachi, Sindh, Pakistan
NCT05771753	Comparison of Core Stabilization and Dynamic Stretching Exercises in Primary Dysmenorrhea	https://clinicaltrials.gov/study/NCT05771753		RECRUITING	A randomize control study will be conducted, in which data will be collected from young girls having primary dysmenorrhea with the calculated sample size of 17 in each group, questionnaire will be provided to collect the data and then according to sample size number the participants will be randomly assign to the group A and B. group A will perform stretching exercises for eight weeks and group B…	NO	Primary Dysmenorrhea	OTHER: Stretching Exercises|OTHER: Dynamic core stabilizing exercises	WaLIDD (working ability, Location, Intensity, Days of pain, Dysmenorrhea) score, A scale type survey incorporating features of primary dysmenorrhea Score: 0 without dysmenorrhea, I-4 mild dysmenorrhea, 5-7 moderate dysmenorrhea, 8-12 severe dysmenorrhea., 8 weeks|side bridge test, side bridge test is use to check the strength of individuals, 8 weeks|McGill Quality of life, A questionnaire used to…			Riphah International University		FEMALE	ADULT	NA	32	OTHER	INTERVENTIONAL	Allocation: RANDOMIZED|Intervention Model: PARALLEL|Masking: SINGLE (OUTCOMES_ASSESSOR)|Primary Purpose: TREATMENT	REC/RCR&AHS/22/0548	2022-09-01	2023-04-25	2023-04-25	2023-03-16		2023-03-16	University of Sialkot, Sialkot, Punjab, 51310, Pakistan
NCT05075473	SEGMENTAL AND GENERAL STABILIZATION EXERCISES IN CHRONIC LOW BACK PAIN	https://clinicaltrials.gov/study/NCT05075473		COMPLETED	Chronic low back pain effects more than 50% of general population. It's prevalence is higher is young adults that are economically active adults. Its significance is often underestimated because usually young adults ignore these initial episodes of low back pain due to their busy life style or life full of commitments. Approximately 70% of adults have at least one episode of low back pain during …	NO	Segmental Stabilization|Generalized Segmental Stabilization Exercises	OTHER: Segmental stabilization|OTHER: Generalized Lumber stabilization exercsies	VAS, Visual analogue scale for Pain 0= no pain, 10= unbearable pain, 4 weeks (1st reading is at the baseline, 2nd is at 3rd day, 3rd is at 5th day, 4th is at 8th day, 5th is at 10th day, 6th is at 12th day, 7th is at 19th day and 8th reading is at 26th day.|Oswestry disability Index, It is used to measure permanent functional disability. For each section, total possible score is 5, after completi…		ROM, It is an acronym of Range of motion, 4 weeks (1st reading is at the baseline, 2nd is at 3rd day, 3rd is at 5th day, 4th is at 8th day, 5th is at 10th day, 6th is at 12th day, 7th is at 19th day and 8th reading is at 26th day.	Isra University		ALL	CHILD, ADULT	NA	44	OTHER	INTERVENTIONAL	Allocation: RANDOMIZED|Intervention Model: SEQUENTIAL|Masking: SINGLE (INVESTIGATOR)|Primary Purpose: TREATMENT	1703-MPHIL-OPT/008	2019-03-26	2020-11-11	2020-12-11	2021-10-12		2021-10-12	Isra institute of rehabilitation sciences, Islamabad, 44950, Pakistan
NCT04984564	Cardiovascular Fellow-in-training Feedback on Virtual and Simulator-based Learning Experience in A Low to Middle Income Country	https://clinicaltrials.gov/study/NCT04984564		COMPLETED	Virtual and simulatorbased learning is not widely available in LMIC. It is imperative to analyze feedback of CV fellow-in-training regarding this mode of learning before large scale implementation.	NO	Educational Problems	OTHER: None. As this was an observational study.	Feedback of individual fellow in training on virtual and simulator based learning., Fellows responded to survey questions., Survey was conducted from august to july 2020. Subjects had two month period to respond.			Aga Khan University Hospital, Pakistan		ALL	CHILD, ADULT, OLDER_ADULT		68	OTHER	OBSERVATIONAL	Observational Model: |Time Perspective: p	2020-5030-10817	2020-07-01	2020-08-31	2020-08-31	2021-07-30		2021-08-06	Pirbhat Shams, Karachi, Outside US And Canada, 74800, Pakistan
NCT04566861	Happy Mother - Healthy Baby: Supplement Study on Biological Processes Underlying Anxiety During Pregnancy	https://clinicaltrials.gov/study/NCT04566861	HMHB-Bio	COMPLETED	As a supplement to the ongoing randomized evaluation of the Cognitive Behavioral Therapy (CBT) anxiety prevention intervention in Pakistan (R01-MH111859), the investigators propose to explore potential biological mechanisms (related to inflammation and endocrine functioning) of antenatal anxiety through additional data collection with 300 pregnant women.	NO	Anxiety	BEHAVIORAL: Cognitive Behavioral Therapy (CBT) for anxiety during pregnancy	Peripheral markers of inflammation, We will measure differences in levels of peripheral inflammatory markers and change in these markers across time between anxious and healthy women, and between intervention and control women. Markers include IL-6, CCL3, CXCL8, Eotaxin, VEGF, and GM-CSF, during pregnancy until six weeks postpartum|Allopregnanolone levels and anxiety symptoms across the peripartu…	Birth outcomes, We will measure differences in birth outcomes (preterm birth, small or large for gestational age, low birth weight) between women with high inflammatory markers vs. those low in inflammatory markers, and also between anxious and healthy women., through pregnancy and at birth|Infant neurodevelopment, We will measure differences in infant neurodevelopment using a standardized questi…		Johns Hopkins Bloomberg School of Public Health	Human Development Research Foundation, Pakistan|Rawalpindi Medical College, Pakistan|University of Liverpool|National Institute of Mental Health (NIMH)	ALL	ADULT, OLDER_ADULT	NA	78	OTHER	INTERVENTIONAL	Allocation: RANDOMIZED|Intervention Model: PARALLEL|Masking: DOUBLE (INVESTIGATOR, OUTCOMES_ASSESSOR)|Primary Purpose: BASIC_SCIENCE	3R01MH111859-03S1	2020-10-20	2022-08-31	2022-08-31	2020-09-28		2022-10-20	Holy Family Hospital, Rawalpindi, Pakistan
NCT05286073	Assessment of Vertical Root Fracture Resistance of Endodontically Treated Teeth Instrumented by Single Endodontic Files	https://clinicaltrials.gov/study/NCT05286073		COMPLETED	The purpose of this study is the assessment of vertical root fracture resistance of roots prepared with three different single endodontic rotary files in extracted human mandibular premolar roots.	NO	Vertical Fracture of Root of Tooth (Disorder)	PROCEDURE: Endodontic Root Canal Treatment	Vertical Root Fracture Resistance, The acrylic blocks with the vertically aligned roots were mounted in the Instron testing machine one at a time. 0.5 mm diameter round tip stainless-steel rod was fixed to the upper stage of the universal testing machine (Instron, Canton, MA, USA). The rod was centered over the canal orifice of each root. The universal testing machine (Instron) was adjusted and v…	Crack pattern, crack pattern is complete/incomplete, 2 minutes		Dow University of Health Sciences		ALL	ADULT	NA	88	OTHER	INTERVENTIONAL	Allocation: RANDOMIZED|Intervention Model: FACTORIAL|Masking: SINGLE (OUTCOMES_ASSESSOR)|Primary Purpose: BASIC_SCIENCE	IRB-1658/DUHS/Approval/2020/	2019-02-01	2022-01-01	2022-02-01	2022-03-18		2022-03-18	Dow University of Health Sciences, Karachi, Sindh, 75300, Pakistan
NCT05059964	Circuit Training and Aerobic Exercise Among Sedentary Elderly Population	https://clinicaltrials.gov/study/NCT05059964		COMPLETED	To compare the effects of Circuit training and aerobic exercise on cardiopulmonary fitness among Sedentary elderly population	NO	Sedentary Behavior|Old Age; Debility	OTHER: Circuit Training program|OTHER: Continuous aerobic exercise Group	6 min walk test: Distance (meters), Changes from the baseline, 6 min walk test (6 MWT) was used to measure Functional capacity. It is a sub maximal exercise test which can aid in assessing functional capacity of patients with cardiopulmonary diseases, in this test we find out the maximum distance in meters which an individual covers in 6 min without any support., 4th Week|Step test, The Step Test…			Riphah International University		ALL	ADULT, OLDER_ADULT	NA	40	OTHER	INTERVENTIONAL	Allocation: RANDOMIZED|Intervention Model: PARALLEL|Masking: NONE|Primary Purpose: SUPPORTIVE_CARE	REC/01086 Ataur Rahman	2021-09-30	2022-01-15	2022-01-15	2021-09-28		2022-02-02	District Headquarter Hospital - Upper Dir, Upper dir, Khyber Pakhtunkhwa, 18000, Pakistan
NCT05854173	Compare The Effect of Pendulum Exercises With the Kaltenborn Mobilization Among the Patients of Adhesive Capsulitis	https://clinicaltrials.gov/study/NCT05854173		RECRUITING	To determine the effect of pendulum exercises with the kaltenborn mobilization among the patients of adhesive capsulitis	NO	Adhesive Capsulitis	DIAGNOSTIC_TEST: Pendulum Exercises|DIAGNOSTIC_TEST: Kaltenborn Mobilization	Shoulder Pain assessed by Visual Analog Scale, 6 Months|disability index, 6 Months			Superior University		ALL	ADULT	NA	38	OTHER	INTERVENTIONAL	Allocation: RANDOMIZED|Intervention Model: PARALLEL|Masking: NONE|Primary Purpose: HEALTH_SERVICES_RESEARCH	DPT/Batch-Fall18/536	2023-04-01	2023-06-01	2023-08-31	2023-05-11		2023-05-11	Superior University CRC, Lahore, Punjab, Pakistan
NCT04981873	UrduTranslation And Validation Of The Pelvic Floor Distress Inventory Short Form (PFDI-20)	https://clinicaltrials.gov/study/NCT04981873		COMPLETED	To translate and culturally adapt PELVIC FLOOR DISTRESS INVENTORY SHORT FORM (PFDI-20) into Urdu and To evaluate the reliability and validity of Urdu version of Pelvic floor distress inventory (short form).Urdu is the national language of Pakistan. The PFDI-20 has not been translated into Urdu so far. In order to use in Urdu speaking people, it is necessary to translate and culturally adapt PFDI-…	NO	Pelvic Floor Disorders		Translatin and validation of Pelvic floor distress inventory short form(PFDI-20), The Pelvic Floor Distress Inventory-20 is to measure health related quality of life of females suffering from pelvic floor disorders. it contains 3 scales and total 20 questions.3 scales are Urinary distress inventory,Pelvic organ prolapse distress inventory and Colorectal-anal distress inventory.Each question indic…	reliability, To determine reliability of Pelvic floor distress inventory short form(PFDI-20) in (URDU) language. reliability refers to ability of a measure to produce same results administered at two or more intervals. Thus this will be test through test retest reliability, 6 months	validity, to determine the validity of translation of PFDI-20 in (URDU) language. Validity is defined as how accurate the results are. Thus this will be measured through various parameters, 6 months	Riphah International University		FEMALE	ADULT, OLDER_ADULT		80	OTHER	OBSERVATIONAL	Observational Model: |Time Perspective: p	REC/0839 Bakhtawar Aslam	2020-08-15	2021-08-30	2021-08-30	2021-07-29		2022-04-22	Margalla general hospital, Rawalpindi, Punjab, 46350, Pakistan
NCT03379064	Culturally Adapted Psychological Intervention for the Management of Irritable Bowel Syndrome (IBS)	https://clinicaltrials.gov/study/NCT03379064	IBS	COMPLETED	Irritable bowel syndrome (IBS) is a highly prevalent functional bowel disorder routinely encountered by healthcare providers although it's not life-threatening, this chronic disorder has ability to reduce patients' quality of life and imposes a significant economic burden to the healthcare system.Despite the high prevalence of IBS and its association with disability and adverse effect on health r…	NO	Irritable Bowel Syndrome	BEHAVIORAL: Culturally adapted Cognitive Behavior Therapy for IBS	IBS-symptom severity scale, The score of this system is based on five items (severity and duration of pain, abdominal distension, bowel satisfaction, and interference with life in general) and uses visual analogue scales. Patients can be categorized as having mild (75-175), moderate (175-300), or severe (\>300) IBS., Change to baseline at 3rd Month	IBS Rome III, IBS symptoms will be recorded using Rome III Modular Questionnaire, Baseline|IBS quality of Life III, The IBS-Qol is a 34-item measure of the degree to which IBS symptoms affect lives (5-point scale) The individual responses to the 34 items are summed and averaged for a total score and then transformed to a 0-100 scale for ease of interpretation with higher scores indicating better …		Pakistan Institute of Living and Learning	Karachi Medical and Dental College	ALL	ADULT	NA	45	OTHER	INTERVENTIONAL	Allocation: RANDOMIZED|Intervention Model: PARALLEL|Masking: SINGLE (OUTCOMES_ASSESSOR)|Primary Purpose: TREATMENT	PILL-IBS-001	2017-12-30	2018-10-20	2019-05-30	2017-12-20		2022-11-14	Abasi Shaheed Hospital, Karachi, Sindh, 72000, Pakistan
NCT04848246	Effect of Smoking Cessation on Tuberculosis Treatment Outcomes	https://clinicaltrials.gov/study/NCT04848246		COMPLETED	This study was a Randomized Controlled Trial conducted at Ojha Institute of Chest Diseases, Dow University of Health Sciences, Karachi, among pulmonary tuberculosis patients	NO	Tuberculosis, Pulmonary	DRUG: Bupropion|BEHAVIORAL: Behavioural Change Communication	Percentage of patients completing anti-tuberculosis treatment, Among both smear positive and smear negative TB patients, successful completion of ATT will be labeled at the end of 6 months period if the patients has been compliant with ATT through six months period.., six months	Percentage of participants achieving abstinence from smoking, Abstinence is defined as staying away from smoking and it will be assessed at week 1, week 4, week 12 and week 24 will be assessed in following two ways: i. Self-reported abstinence using questionnaire ii. Expired carbon monoxide (eCO) levels using Micro Smokerlyzer (Bedfont Scientific) of less than 7 ppm., six months	Percentage of patients defaulting anti-tuberculosis treatment., Treatment default will be defined as interruption of anti-tuberculosis treatment for â‰¥2 consecutive months. This outcome will be assessed in both smear positive and smear negative patients., Six Months	Dow University of Health Sciences		ALL	ADULT, OLDER_ADULT	NA	292	OTHER	INTERVENTIONAL	Allocation: RANDOMIZED|Intervention Model: PARALLEL|Masking: SINGLE (OUTCOMES_ASSESSOR)|Primary Purpose: SUPPORTIVE_CARE	IRB-898/DUHS/Approval/2017/136	2017-11-06	2019-09-30	2019-10-15	2021-04-19		2021-04-19	Dow University of Health Sciences, Karachi, Sindh, Pakistan
NCT05715164	Electronic Cigarettes and Nicotine Pouches for Smoking Cessation	https://clinicaltrials.gov/study/NCT05715164		NOT_YET_RECRUITING	Pakistan is one of the most vulnerable low- and middle-income countries with 29 million adult active tobacco users. Smoking cessation services are lacking as the tobacco control initiatives have largely failed to address the smoking endemic. Over the last five years, Pakistan has witnessed the use of innovative tobacco harm reduction such as e-cigarettes, nicotine pouches, and non-nicotine replac…	NO	Role of Tobacco Harm Reduction in Smoking Cessation|Efficiency and Efficacy of E-cigarettes and Nicotine Pouches|Adverse Effect of E-cigarettes and Nicotine Pouches	DEVICE: E-cigarettes device plus liquid|DRUG: Nicotine Pouches|OTHER: Basic care counseling about smoking cessation	Number of participants reported adverse events of e-cigarettes or nicotine pouches, The primary outcome will be a long-term change in health status. The best proxy indication for demonstrating a change in tobacco smoking, which is adequate to result in a clinically relevant long-term health benefit, is unknown. In the absence of accurate health indicators, we will use the change in smoking rate f…	7-day point-prevalence abstinence and harm reduction, Secondary outcomes will include 7-day point-prevalence abstinence (at all subsequent check-ups) (biochemically validated at weeks 12, 24, 36, 48, and 60). As a secondary goal, this study will analyze the harm-reduction effect of e-cigarettes and nicotine pouches, as well as the analysis of adverse events., 60 Weeks		Alternative Research Initiative	Foundation for a Smoke Free World INC	ALL	ADULT, OLDER_ADULT	EARLY_PHASE1	600	OTHER	INTERVENTIONAL	Allocation: RANDOMIZED|Intervention Model: PARALLEL|Masking: NONE|Primary Purpose: HEALTH_SERVICES_RESEARCH	P-0094	2023-12	2024-04	2025-04	2023-02-06		2023-02-06	Rawalpindi and Islamabad Centre, Rawalpindi, Punjab, 46000, Pakistan
NCT03887364	Icing and Airflow Stimulation in Obstructive Lung Diseases	https://clinicaltrials.gov/study/NCT03887364		COMPLETED	A randomized controlled trial in which icing and airflow stimulation for reduction of dyspnea in patients of obstructive lung disease was done which is characterized as condition of infection described by constant improvement of perpetual constraint of flow of air that is partially reversible and incorporates chronic bronchitis, emphysema and small airway diseases . The tools used were RR, Spirom…	NO	Chronic Obstructive Pulmonary Disease	OTHER: Group A-Diaphragmatic breathing|OTHER: Group B-Icing and Airflow Stimulation	Peak Expiratory Flow (PEF), Changes from the Baseline, the digital spirometer is used in clinical setting to analyze peak expiratory flow PEF in Liter/second., 4 weeks|Forced Expiratory Volume in 1 second (FEV1), Changes from the Baseline, the digital spirometer is used in clinical setting to analyze Forced Expiratory Volume in 1 second FEV1 in Liters, 4 weeks|Forced vital Capacity (FVC), Changes…	Respiratory Rate, Changes from Baseline. The respiratory rate is the rate at which breathing happens. This is normally estimated in breaths per minute and 12-20bpm normally, chest movements used for its measurement., 4 week|Oxygen Saturation (SpO2), Changes from baseline SPO2 was measured in percentage. Oxygen immersion is the division of oxygen-soaked hemoglobin with respect to add up to hemoglo…		Riphah International University		ALL	ADULT	NA	126	OTHER	INTERVENTIONAL	Allocation: RANDOMIZED|Intervention Model: PARALLEL|Masking: NONE|Primary Purpose: TREATMENT	RiphahIU Marium Javaid	2018-02-02	2018-06-15	2018-07-01	2019-03-22		2019-08-08	Riphah International University, Islamabad, Federal, 44000, Pakistan
NCT01011738	An Observational Cohort Study in Patients With Chronic Hepatitis B Receiving Pegasys	https://clinicaltrials.gov/study/NCT01011738		COMPLETED	This observational, non-interventional cohort study will evaluate predictors of response in patients with chronic hepatitis B receiving standard of care Pegasys therapy. Efficacy and safety parameters will also be evaluated. Patients included in the study will be followed for the duration of their treatment and for up to 3 years thereafter.	YES	Hepatitis B, Chronic		Percentage of Participants With Hepatitis B Virus Surface Antigen Clearance, Percentage of participants who became Hepatitis B Virus Surface Antigen (HBsAg) negative by the end of the observation period. A participant was considered to have achieved HBsAg clearance if the HBsAg measurement was reported as: (a) 'Negative' or (b) a quantitative result lower than the reported lower limit of detectio…	Percentage of Participants With Suppression of Hepatitis B Virus Deoxyribonucleic Acid to <2,000 International Units Per Milliliter, A participant was considered to have achieved suppression of Hepatitis B Virus Deoxyribonucleic Acid (HBV DNA) to \<2,000 International Units Per Milliliter (IU/mL) if the HBV DNA measurement is lower than 2,000 IU/mL., Up to 276 Weeks|Percentage of Participants Wit…		Hoffmann-La Roche		ALL	ADULT, OLDER_ADULT		1842	INDUSTRY	OBSERVATIONAL	Observational Model: |Time Perspective: p	MV22009	2009-04-11	2014-11-18	2014-11-18	2009-11-11	2016-01-28	2017-04-10	Lkh-Univ. Klinikum Graz, Graz, 8036, Austria|Tiroler Landeskrankenanstalten Ges.M.B.H.; Klinische Abt. FÃ¼r GastrÃ¶nterologie & Hepatologie, Innsbruck, 6020, Austria|A.Ã–. Krankenhaus Der Elisabethinen Linz; Iv. Med. Abtl., Linz, 4010, Austria|Medizinische UniversitÃ¤t Wien; Univ.Klinik fÃ¼r Innere Medizin III - Gastroenterologie & Hepatologie, Wien, 1090, Austria|Wilhelminenspital; Iv. Medizinis…
NCT04638062	Effect of Post Isometric Relaxation Versus Myofascial Release Therapy in the Management of Non Specific Neck Pain	https://clinicaltrials.gov/study/NCT04638062		COMPLETED	Non-specific neck pain (NS-NP) is the most prevailing musculoskeletal disorder (MSK) which has large socio-economic burden worldwide. It is associated with poor posture and neck strain which may lead to pain and restricted mobility. Post isometric relaxation a form of Muscle energy technique, that works on the principles of restoring biomechanics, reducing the movement restriction and pain. Myofa…	NO	Neck Pain	OTHER: 1.Post Isometric Relaxation|OTHER: 1.Myofascial Release therapy	Neck Disability Index (NDI), NDI is a condition specific or patient completed questionnaire comprising of 10 items to evaluate pain, and functional status which is mostly used for reporting neck pain. Each item on scale is scored from 0-5, where all the scores are added to total points and interpreted as percentages i.e. 0 point or 0% means no activity limitation and 50 points or 100% means compl…	Visual Analogue Scale, It is 10cm or 10nm line psychometric response scale to measure pain. Aggregate score ranges from 0-10. Score 0-4 means mild pain, 4-7 means moderate pain and 7- 10 means severe pain, baseline and 2 weeks|Range of Motion, The universal goniometer (UG) is a measuring tool commonly used in clinics, to measure active cervical range of motion (ACROM), UG will be used to measure …		Dow University of Health Sciences		ALL	ADULT	NA	60	OTHER	INTERVENTIONAL	Allocation: RANDOMIZED|Intervention Model: PARALLEL|Masking: SINGLE (PARTICIPANT)|Primary Purpose: TREATMENT	DUHS/IPMR/000	2020-11-19	2021-11-20	2021-11-20	2020-11-20		2022-07-29	Dow university of health sciences & Institute of physical medicine and rehabilitation, Karachi, Sindh, 74200, Pakistan
NCT05905562	Core Muscle Activation Exercise Training Program Effects in Patients With Chronic Low Back Pain	https://clinicaltrials.gov/study/NCT05905562		RECRUITING	The study will be a Randomized clinical trial to check the effects of a core muscle activation exercise training program on pain, range of motion, and function in patients with chronic low back pain so that we can devise a treatment protocol for patients with chronic low back pain. The study duration was 10 months, convenient sampling technique was used subject following eligibility criteria from…	NO	Low Back Pain	OTHER: core stabilization exercises|OTHER: Spinal mobilization techniques	Bubble base inclinometer for Range of Motion, It will be used to measure lumbar Range of motion. It will be placed near the joint to be measured; turn the dial until the scale reads zero; take the joint through its range and range of motion will be recorded (in degrees) directly from the dial., up to 12 weeks|Pressure biofeedback unit for Muscle strength, Pressure Biofeedback Unit will be use to …			Riphah International University		ALL	ADULT	NA	34	OTHER	INTERVENTIONAL	Allocation: RANDOMIZED|Intervention Model: PARALLEL|Masking: SINGLE (OUTCOMES_ASSESSOR)|Primary Purpose: TREATMENT	REC/RCR & AHS/23/0114	2023-04-15	2023-09-01	2023-09-15	2023-06-15		2023-06-15	Orthopedics Medical Complex Hospital, Lahore, Punjab, 54700, Pakistan
NCT00231010	Molecular Genetics of Retinal Degenerations	https://clinicaltrials.gov/study/NCT00231010		COMPLETED	This multinational study will investigate the inheritance of genetic retinal degeneration in families of different nationalities and ethnic backgrounds in order to identify the genes that, when altered, cause retinal degeneration. The retina is a light-sensitive membrane lining the back part of the eye. It relays vision signals to the brain, which the brain interprets into sight. When the retina …	NO	Retinal Degeneration|Retinitis Pigmentosa		V, Ongoing			National Eye Institute (NEI)		ALL	CHILD, ADULT, OLDER_ADULT		3549	NIH	OBSERVATIONAL	Observational Model: |Time Perspective: p	050143|05-EI-0143	2005-09-26		2016-06-23	2005-10-03		2018-04-05	National Institutes of Health Clinical Center, 9000 Rockville Pike, Bethesda, Maryland, 20892, United States|Harvard Medical School, Boston, Massachusetts, 02115, United States|Cleveland Clinic Foundation Childrens Hospital, Cleveland, Ohio, 44195, United States|Sun Yat-Sen University, Guangzhou, 510275, China|Aravind Eye Hospital, Maduri, India|University of Punjab, Lahore, Pakistan
NCT05469529	Bupivacaine Alone vs Bupivacaine and Dexmed in Cesarean Deliveries	https://clinicaltrials.gov/study/NCT05469529		RECRUITING	The purpose of the study is to compare the onset and duration of sensory and motor block after spinal anesthesia between intrathecal bupivacaine alone vs intrathecal bupivacaine and dexmedetomidine combination.	NO	Dexmedetomidine	DRUG: Dexmedetomidine	Onset of Sensory Block, Mean time to loss of sensation to pin prick using a 27 G blunt needle at the level of the xiphoid (T6) from the time of injection of drug intrathecally., 8 mins|Onset of Motor Block, Mean time taken to reach Bromage Score I from the time of injection of drug intrathecally, 8 mins|Duration of Sensory Block, Mean time from spinal injection to the 1st request for analgesics o…			KRL Hospital, Islamabad		FEMALE	ADULT	NA	100	OTHER	INTERVENTIONAL	Allocation: RANDOMIZED|Intervention Model: PARALLEL|Masking: DOUBLE (PARTICIPANT, CARE_PROVIDER)|Primary Purpose: OTHER	Dexmed 1	2022-04-15	2022-09-15	2022-10-15	2022-07-21		2022-07-21	KRL Hospital, Islamabad, 44000, Pakistan
NCT05947253	Comparative Effects of BBT and Active Cycle of Breathing Technique on Dyspnea and Quality of Life in COPD	https://clinicaltrials.gov/study/NCT05947253		RECRUITING	Comparative effects of Butyeko breathing technique and Active Cycle of Breathing technique on dyspnea and quality of life in patients with chronic obstructive pulmonary disease	NO	COPD	OTHER: Buyteko breathing technique|OTHER: active cycle of breathing technique	Borg's dyspnea scale., For the measurement of dyspnea The Modified Borg Dyspnea Scale (MBS) is a 0 to 10 rated numerical score used to measure dyspnea as reported by the patient during submaximal exercise and is routinely administered during six-minute walk testing (6MWT, 4 weeks|Spirometry, Spirometry is the most common of the pulmonary function tests. It measures lung function, specifically the…			Riphah International University		ALL	ADULT, OLDER_ADULT	NA	40	OTHER	INTERVENTIONAL	Allocation: RANDOMIZED|Intervention Model: PARALLEL|Masking: DOUBLE (PARTICIPANT, INVESTIGATOR)|Primary Purpose: TREATMENT	REC/RCR & AHS/22/0318	2023-05-15	2023-10-10	2023-12-15	2023-07-17		2023-07-17	Pulmonary ward Jinnah hospital Lahore., Lahore, Punjab, 54000, Pakistan
NCT05882760	Postoperative Sensitivity Following Placement With Different Restorative Materials In Vital Posterior Teeth	https://clinicaltrials.gov/study/NCT05882760	GCP	RECRUITING	There is a lack of long-term clinical studies comparing different restorative materials; most of the available studies have only looked at class I cavities or examined post-operative sensitivity in non-caries cervical lesions. The purpose of this study is to measure postoperative sensitivity in clinical settings at 3-month intervals for class 1 and 2 direct posterior restoration	NO	Sensitivity, Tooth	DRUG: Tetric N Bond UniversalÂ®|DRUG: Self Etch Tetric N Bond UniversalÂ®|DRUG: GC Fuji IX, GC, JapanÂ®|DRUG: Activa TM Bioactive Restorative Â®	Post Operative Sensitivity, Sensitivity will be recorded as present when a patient experienced more pain when the cold stimulus is applied on the restored tooth than on the control tooth is assessed using the modified visual analogue scale to any stimulus (occlusal function, cold/hot water, or sweets) every day by the patient until 7 days, then by the clinician on 7 days, 3 months., 3 Months			Liaquat University of Medical & Health Sciences		ALL	ADULT	PHASE4	40	OTHER	INTERVENTIONAL	Allocation: RANDOMIZED|Intervention Model: PARALLEL|Masking: DOUBLE (PARTICIPANT, OUTCOMES_ASSESSOR)|Primary Purpose: TREATMENT	LUMHS/REC/-29	2023-06-01	2023-09-30	2023-12-31	2023-05-31		2023-06-27	Institute of Dentistry, Liaquat University of Medical and Health Sciences, Hyderabad, Sindh, Pakistan
NCT01027260	Study to Evaluate the Role of Itopride HCI in Patients With Irritable Bowel Syndrome With Predominant Constipation	https://clinicaltrials.gov/study/NCT01027260		COMPLETED	Patients suffering from Irritable Bowel Syndrome with predominant constipation will be provided with the study medication. The study medication will be evaluated for its efficacy in relieving the symptoms	NO	Irritable Bowel Syndrome	DRUG: Itopride HCI 50 mg|DRUG: Itopride HCI 100 mg|DRUG: Placebo	Patients will be asked a simple but well validated question "If there is a satisfactory relief of the symptoms", 2 weeks and 4 weeks after the start of the treatment	Subjects will be assessed based on Irritable Bowel Syndrome Severity Score (IBSSS)., 2 weeks and 4 weeks after the start of the treatment|Safety based on the laboratory tests before and at the end of the treatment., 4 weeks during the treatment period and 4 weeks following post- therapy period.		Abbott		ALL	ADULT	PHASE2	268	INDUSTRY	INTERVENTIONAL	Allocation: RANDOMIZED|Intervention Model: PARALLEL|Masking: QUADRUPLE (PARTICIPANT, CARE_PROVIDER, INVESTIGATOR, OUTCOMES_ASSESSOR)|Primary Purpose: TREATMENT	R10-257	2008-06	2010-08	2010-09	2009-12-07		2013-06-18	Site Reference ID/Investigator# 5870, Karachi, 74800, Pakistan|Site Reference ID/Investigator# 21441, Karachi, Pakistan|Site Reference ID/Investigator# 6130, Lahore, Pakistan|Site Reference ID/Investigator# 8535, Rawalpindi, Pakistan
NCT05751460	Translation and Validation of Pelvic Girdle Questionnaire in Urdu Language	https://clinicaltrials.gov/study/NCT05751460		COMPLETED	Urdu version of pelvic girdle questionnaire was drafted, tested for its reliability and validity on patients with pelvic girdle pain. Urdu version was linguistically acceptable and accurate for pregnant and post partum females with pelvic girdle pain. The result seems comparable to all the other versions and especially with original Norwegian version. This instrument is understandable and easy to…	NO	Pelvic Girdle Pain	OTHER: Straight leg raise	Content validity, Content validity score measured by content validity index. Assessment of 25 items by Clinician and native speaker experts rate all the items and all the value are above 0.70.Lower value was 0.92 and the highest value is 1 which is maximum value. Maximum score is given to 4, 5, 6,10,11,12,17,18,22 and 24 by experts (medical specialist and native speakers)., "through study complet…	Internal consistency:, Cronbach's alpha was used for reliability. The reliability and internal consistency of PGQ for PGP patients Cronbach's alpha in week one and week two is 0.977 and 0.976 respectively. The value of Î± for activity subscale (1-20) is 0.986 and symptom subscale (21- 25) is 0.970., "upto two weeks"	Convergent validity, The value of Pearson correlation coefficient for Pelvic girdle questionnaire with Ostwestry disability index is 0.840 and NRS is 0.772.For the calculation of construct validity of PGQ we used Pearson's correlation coefficient with 5% significance. The correlation between week 1 and week 2 for each item of PGQ scale was ranging from 0.871-0.990. . We compared PGQ with ODI scal…	Riphah International University		FEMALE	ADULT		125	OTHER	OBSERVATIONAL	Observational Model: |Time Perspective: p	Faiza Kalsoom	2021-01-02	2022-01-31	2022-01-31	2023-03-02		2023-03-02	Faiza Kalsoom, Gujrat, Punjab, 50931, Pakistan
NCT05811260	MFR Versus PFS Techniques on Pain,Range of Motion And Disability in Chronic Non Specific Low Back Pain.	https://clinicaltrials.gov/study/NCT05811260		RECRUITING	To compare effect of myofascial Release versus post facilitation stretch in term of pain ,range of motion and disability in chronic non specific low back pain in patients.	NO	Chronic Non Specific Low Back Pain	OTHER: Myofascial Release technique|OTHER: Post facilitation stretch .	. Numeric pain rating scale, NPRS is based on 11 points numerical rating scale for determining pain intensity, 0 ( no ;pain), 10 (worst pain imaginable)., 4 weeks	Inclinometer, This instrument can measure Flexion, Extension, lateral flexion; a full range of tests ensures the best results. The Baseline Inclinometer is designed with your needs in mind; whether you need it for home or your professional clinic, 4 weeks	Modified Oswestry Disability index, Urdu version of Modified Oswestry Disability Index has become one of the principal condition specific outcome measures used in the management of spinal disorders., 4 weeks	Riphah International University		ALL	ADULT	NA	28	OTHER	INTERVENTIONAL	Allocation: RANDOMIZED|Intervention Model: PARALLEL|Masking: NONE|Primary Purpose: TREATMENT	REC/RCR&AHS/23/0106	2023-03-31	2023-08-01	2023-08-01	2023-04-13		2023-04-13	DHQ, Layyah, Punjab, Pakistan
NCT05343429	Preoperative Aspirin and Benzydamine Hydrochloride Gargles on Severity and Duration of Post-Operative Sore Throat	https://clinicaltrials.gov/study/NCT05343429	Postbenas	RECRUITING	Post-operative sore throat (POST) following General Anesthesia with endotracheal is a common symptom and drains resources. The researchers will compare preoperative gargling of Asprine and Benzydamine HCL to study comparative effects on intensity and duration of POST. Data collected as such will be analyzed to reach at a conclusion.	NO	Sore Throat	DRUG: Benzydamine hydrochloride|DRUG: Aspirin	Incidence of Postoperative sore throat (POST) in both groups, Rate (incidence) of Postoperative sore throat (POST) in both groups will be calculated and compared with each other., Six hours	Duration of Postoperative sore throat (POST) in both groups, Based on structured proforma, participants will be followed for any complaints of POST at regular intervals and duration of POST will be calculated and compared., Six hours post-operative period|Severity of Postoperative sore throat (POST) in both groups, Severity of Postoperative sore throat (POST) in both groups will be assessed and c…		Rehman Medical Institute - RMI		FEMALE	ADULT	PHASE4	60	OTHER	INTERVENTIONAL	Allocation: RANDOMIZED|Intervention Model: PARALLEL|Masking: DOUBLE (CARE_PROVIDER, OUTCOMES_ASSESSOR)|Primary Purpose: PREVENTION	RMI/RMI-REC/Approval/122	2022-04-01	2022-10-30	2022-12-31	2022-04-25		2022-05-12	Rehman Medical Institute, Peshawar, Khyber Pakhtunkhwa, 25000, Pakistan
NCT04792229	Effects Of Whole Body Vibration On Lower Extremity With Diplegic Spastic Cerebral Palsy	https://clinicaltrials.gov/study/NCT04792229		COMPLETED	This study will help to determine the beneficial effects of high frequency vibration on children with diplegic cerebral palsy in improving balance ,spasticity, strength of lower limb and quality of life and a comparison between the effect of simple conventional treatment and conventional management with the usage of vibrational therapy in cp patients.	NO	Spastic Diplegia	OTHER: Whole Body Viberation	Modified Ashworth Scale, the gold standard clinical tool, widely used for the measurement of the increased muscle tone and for grading the spasticity of the muscle. This scale is categorized in to 5 grades ranging from score 0 to 4. where 0 indicating normal muscular tone and 4 indicating marked spasticity of muscle. The intra class correlation coefficient for MAS is 0.92, 4 weeks|Pediatric Balan…	Manual Muscle Testing, To assess the muscle strength, in clinical settings as well as in research trials evaluation done either manually with Manual Muscle Testing (MMT) or instrumentally by using a dynamometers .Inter-rater reliability of MMT is ICC 0.79-0.92), 4 weeks|CP QoL, Cp QOL have two versions :Primary caregiver (for parents of 4-12 aged children), composed of 65 items and Child self-rep…		Riphah International University		ALL	CHILD	NA	42	OTHER	INTERVENTIONAL	Allocation: RANDOMIZED|Intervention Model: PARALLEL|Masking: NONE|Primary Purpose: TREATMENT	REC00821 Fatima Aslam	2020-10-16	2021-07-31	2021-08-31	2021-03-10		2021-09-23	Meshal School of Special Children, Tarbela, Khyber Pakhtunkhwa, Pakistan
NCT05905094	Postural Correction Exercises Effect on Forward Head Posture	https://clinicaltrials.gov/study/NCT05905094		NOT_YET_RECRUITING	To determine the effect of postural correction exercise in universities students regarding cervical sagittal posture, head flexion angle in forward head posture.	NO	Musculoskeletal Disorder of the Neck	OTHER: Postural correction exercises	Smartphone Addicted scale - short version SAS-SV, It is used to measure smart phone addiction level. it is 10 items and self reported scale., 6 months|goniometery, to measure cervical range of motion of flexion, extension, side bending and rotation., 6 months|Cranio-vertebral angle, it is used to measure the degree of forward head posture. the angle will be less than 54 degree., 6 months	Propioception, will be measure by laser point method in which sequence of movement will be performed. the deviation from normal pattern will be measure in CM and angle of deviation. there will be two reading one with eye open and 2nd with eye close., 6 months		Riphah International University		ALL	ADULT	NA	50	OTHER	INTERVENTIONAL	Allocation: NA|Intervention Model: SINGLE_GROUP|Masking: NONE|Primary Purpose: SUPPORTIVE_CARE	REC/RCR&AHS/23/3003	2023-06-10	2023-08-10	2023-08-10	2023-06-15		2023-06-15	RIPHAH international university Lahore, Lahore, Punjab, 54000, Pakistan
NCT05388253	Comparison of Static Stretching and Deep Kneading Massage Among Plantar Fasciitis Patients	https://clinicaltrials.gov/study/NCT05388253		ENROLLING_BY_INVITATION	Comparison of Static Stretching and Deep Kneading Massage Among Plantar Fasciitis Patients	NO	Plantar Fasciitis	BEHAVIORAL: Static Stretching|BEHAVIORAL: Deep Kneading Massage	Static Stretching Among Plantar Fasciitis Patients, 32 participants in Static stretches are those in which you stand, sit or lie still and hold a single position for a period of time, up to about 45 seconds with Visual Analogue Scale, 6 Months	Deep Kneading Massage Among Plantar Fasciitis Patients, 32 participants in Deep-kneading massage is a technique which is used in relaxing relieving muscle strain and neck, back, shoulder, abdominal, leg and foot pain with Foot and Ankle Ability Measure (FAAM), 6 Months		Superior University		ALL	ADULT	NA	70	OTHER	INTERVENTIONAL	Allocation: RANDOMIZED|Intervention Model: PARALLEL|Masking: NONE|Primary Purpose: HEALTH_SERVICES_RESEARCH	DPT/Batch-Fall17/508	2022-03-31	2022-06	2022-09	2022-05-24		2022-05-24	Hospitals, Lahore, Pakistan
NCT05207553	A Reliability and Validity Study of Urdu Version of Lysholm Knee Scoring Scale.	https://clinicaltrials.gov/study/NCT05207553		COMPLETED	The study will be intended to translate and check if the Urdu Version of Lysholm Knee Scoring Scale is reliable and valid in the Pakistani patients with anterior cruciate ligament injuries.	NO	Anterior Cruciate Ligament Injuries		Lysholm Knee Scoring Scale, â€¢ The Lysholm scale was developed for use by physicians and has been verified in patients with Anterior Cruciate Ligament and meniscal injuries. It's also been approved as a patient-administered tool for assessing symptoms and function in people who have had a variety of knee injuries. The Lysholm scale assesses the domains of symptoms and complaints, as well as func…			Riphah International University		ALL	CHILD, ADULT		100	OTHER	OBSERVATIONAL	Observational Model: |Time Perspective: p	REC/FSD/0286	2021-05-30	2022-02-25	2022-02-28	2022-01-26		2022-07-06	Ripah International University, Faisalabad, Punjab, 38000, Pakistan
NCT00121394	Chlorhexidine Vaginal and Infant Wash in Pakistan	https://clinicaltrials.gov/study/NCT00121394		COMPLETED	Infection is a major health problem during birth in Pakistan. This study will look at the possibility of using a septic wash to help improve health during birth in Karachi, Pakistan.	NO	Sepsis|Pregnancy	PROCEDURE: Chlorhexidine vaginal and infant wash	Neonatal death or severe sepsis, 7 days	Maternal: clinical chorioamnionitis, clinical endometritis, urinary tract infection, sepsis, length of hospitalization, readmission to hospital, death, 7 days|Neonatal: receipt of antibiotics, duration of hospitalization, readmission to hospital, 7 dats		NICHD Global Network for Women's and Children's Health	Global Network for Women's and Children's Health Research|Bill and Melinda Gates Foundation|RTI International|University of Alabama at Birmingham|Aga Khan University|Eunice Kennedy Shriver National Institute of Child Health and Human Development (NICHD)	FEMALE	CHILD, ADULT, OLDER_ADULT	PHASE3	5008	NETWORK	INTERVENTIONAL	Allocation: RANDOMIZED|Intervention Model: SINGLE_GROUP|Masking: DOUBLE (PARTICIPANT, CARE_PROVIDER)|Primary Purpose: TREATMENT	GN 09 A|U01HD040607	2005-06	2008-06	2008-06	2005-07-21		2014-07-31	Civil Hospital Karachi, Karachi, Pakistan
NCT05945953	Incentive Spirometer as a Visual Feedback in Children With Spastic Cerebral Palsy	https://clinicaltrials.gov/study/NCT05945953		NOT_YET_RECRUITING	Objective: To compare the effects of incentive spirometer as a visual feedback versus deep breathing via mirror mediated therapy on pulmonary function in children with spastic cerebral palsy. To determine the effects of incentive spirometer as a visual feedback versus deep breathing via mirror mediated therapy on sleep and quality of life in children with spastic cerebral palsy.	NO	Cerebral Palsy, Spastic	OTHER: Incentive spirometer as visual feedback|OTHER: Diaphragmatic breathing exercise (Mirror mediated therapy)	Forced Expiratory Volume in 1 second (FEV1), Changes from the Baseline, the digital spirometer is used in clinical setting to analyze Forced Expiratory Volume in 1 second FEV1 in Liters, 6 weeks|Forced vital Capacity (FVC), Changes From the Baseline, the digital spirometer is used in clinical setting to analyze Forced vital Capacity in Liters, 6 weeks|Peak Expiratory Flow (PEF), Changes from the …	Quality of life questionnaire for children (CPQOL-Child), Changes from the baseline, This questionnaire has been specifically developed for children with cerebral palsy to measure the quality of life. Primary care giver questionnaire (4-12 years). These items can be recorded by the following formula: 1-2 (Very unhappy), 3-4(Unhappy), 5(neither happy nor unhappy), 6- 7(happy), 8-9 (very happy). If…		Riphah International University		ALL	CHILD	NA	70	OTHER	INTERVENTIONAL	Allocation: RANDOMIZED|Intervention Model: PARALLEL|Masking: NONE|Primary Purpose: SUPPORTIVE_CARE	REC/01541 Ayesha Khalid	2023-08	2023-12	2023-12	2023-07-14		2023-07-14	NIRM (National Institute of Rehabilitation Medicine, Islamabad, Federal, Pakistan
NCT01973829	The Checklist for Early Recognition and Treatment of Acute Illness (CERTAIN)	https://clinicaltrials.gov/study/NCT01973829		COMPLETED	The purpose of the study is to test whether the health care provider access and training in CERTAIN (Checklist for Early Recognition and Treatment of Acute Illness), would facilitate timely and error free best-practice delivery and minimize preventable death and costly complications in critically ill patients.	NO	Critical Illness|Sepsis|Respiratory Failure|Shock|Coma|Bleeding|Trauma	OTHER: Checklist for Early Recognition and Treatment of Acute Illness (CERTAIN)	Adherence to best critical care practices, Adherence to best practice in initial evaluation and treatment of critically ill medical and surgical patients Appropriate shock resuscitation Appropriate sepsis treatment Appropriate mechanical ventilation Appropriate peptic ulcer, deep vein thrombosis and infectious disease prophylaxis, Participants will be followed for the duration of ICU stay, an exp…	Mortality for 4 weeks, Patient will be followed for 4 weeks and hospital discharge(up to total 10 weeks post discharge), Participants will be followed for the duration of 4 weeks and hospital discharge (up to 10 weeks post discharge)		Mayo Clinic		ALL	ADULT, OLDER_ADULT	NA	5215	OTHER	INTERVENTIONAL	Allocation: NA|Intervention Model: SINGLE_GROUP|Masking: NONE|Primary Purpose: SUPPORTIVE_CARE	12-007998	2013-11	2017-12	2018-03	2013-11-01		2018-08-20	Gomel Regional Clinical Hospital, Gomel, Belarus|University Hospital Banja Luka, Banja Luka, Bosnia and Herzegovina|SveuÄiliÅ¡na kliniÄka bolnica, Mostar, Bosnia and Herzegovina|Prim.Dr. Abdulah NakaÅ¡, Sarajevo, Bosnia and Herzegovina|Hospital Israelita Albert Einstein, Sao Paulo, Brazil|Beijing Hospital, Beijing, China|Guang An Men Hospital, Beijing, China|China West China Hospital, Chengdu, …
NCT01027429	Simplified Antibiotic Therapy for Sepsis in Young Infants	https://clinicaltrials.gov/study/NCT01027429	SATT	COMPLETED	This trial evaluates primary care clinic-based simplified antibiotic therapy options for young infants, 0-59 days old in high neonatal mortality settings in peri-urban Karachi where hospital referral is frequently refused by families.	NO	Neonatal Sepsis|Sepsis|Infection	DRUG: procaine penicillin and gentamicin|DRUG: amoxicillin and gentamicin|DRUG: procaine penicillin, gentamicin, amoxicillin	Treatment failure, within 7 days of enrolment			Aga Khan University	Save the Children|World Health Organization|London School of Hygiene and Tropical Medicine|Emory University	ALL	CHILD	PHASE3	2543	OTHER	INTERVENTIONAL	Allocation: RANDOMIZED|Intervention Model: PARALLEL|Masking: NONE|Primary Purpose: TREATMENT	SC134GL50124	2009-12	2013-12	2013-12	2009-12-08		2015-06-29	Ali Akber Shah Goth, Karachi, Sindh, 74800, Pakistan
NCT04812977	Comparison of Intravitreal Anti-VEGF Versus Combination Therapy in Central Retinal Vein Occlusion	https://clinicaltrials.gov/study/NCT04812977	CRVO	COMPLETED	To compare the effect of intravitreal-Bevacizumab and Triamcinolone with intravitreal-Bevacizumab alone on visual acuity and central foveal thickness in patients with macular edema secondary to central retinal vein occlusion.	YES	Central Retinal Vein Occlusion With Macular Edema	DRUG: Group A	Visual Acuity, Change in visual acuity, Baseline and 6 months	Central Foveal Thickness, change in central foveal thickness, Baseline and 6 months		Hayatabad Medical Complex		ALL	ADULT, OLDER_ADULT	NA	30	OTHER_GOV	INTERVENTIONAL	Allocation: NON_RANDOMIZED|Intervention Model: PARALLEL|Masking: DOUBLE (PARTICIPANT, OUTCOMES_ASSESSOR)|Primary Purpose: TREATMENT	094/HEC/PICO/18	2018-06-10	2018-12-10	2018-12-10	2021-03-24	2021-05-30	2022-10-03	Hayatabad Medical Complex, Peshawar, KPK, 25000, Pakistan	Study Protocol and Statistical Analysis Plan
NCT04428853	Effects of Iyengar Yoga Therapy in the Management of Stress Urinary Incontinence Among Young Females	https://clinicaltrials.gov/study/NCT04428853		COMPLETED	the study is aimed to identify the feasibility, safety, and efficacy of iyengar Yoga therapy in the management of stress urinary incontinence among young female	NO	Stress Urinary Incontinence	BEHAVIORAL: iyengar yoga	pelvic muscle strength (Pre treatment), Perineometer is used to to assess pelvic muscle strength, baseline|pelvic muscle strength (Post treatment), Perineometer is used to to assess pelvic muscle strength, 4th week after intervention|pelvic muscle strength (Post treatment), Perineometer is used to to assess pelvic muscle strength, 8th week after intervention|quantity of urine leakage (Pre treatme…			Ziauddin University		FEMALE	CHILD, ADULT	NA	44	OTHER	INTERVENTIONAL	Allocation: NA|Intervention Model: SINGLE_GROUP|Masking: NONE|Primary Purpose: SUPPORTIVE_CARE	SadiaS	2020-08-15	2021-03-15	2021-06-30	2020-06-11		2022-04-13	Ziauddin university, Karachi, Sindh, 74000, Pakistan
NCT04873960	Translation and Cross -Cultural Validation of ECOS-16 Questionnaire in Urdu Language	https://clinicaltrials.gov/study/NCT04873960		COMPLETED	Osteopenia is a clinical term to define the declined Bone Mineral Density (BMD) as per the normal reference values but not low enough to meet osteoporotic diagnostic criteria. A Dual-energy x-ray absorptiometry (DXA) bone scan is used to diagnose decreased BMD. Osteopenia is, as described by the World Health Organization (WHO), a score ranging from -1 to -2.5, whereas Osteoporosis is diagnosed wi…	NO	Postmenopausal Osteopenia|Quality of Life|Validity|Reliability|Postmenopausal Osteoporosis		ECOS-16 Quality of Life Questionnaire, ECOS-16 evaluates the quality of life in postmenopausal women with osteoporosis. It is a brief, straightforward, self-administered questionnaire containing 16 easy-to-score items. The 16 items are further divided into four subscales: pain (5 items), physical functioning (5 items), illness-related fear (2 items), and psychosocial functioning (4 items). Each q…	Reliability of Urdu translated version, To determine reliability of cross-culturally adapted and the Urdu translated version of ECOS-16 in postmenopausal women with Osteoporosis/Osteopenia. Reliability or reproducibility refers to the ability of a measure to produce the same results when administered at two or more intervals between different visits of the patient., 6 Months|Validity of Urdu Tran…		Riphah International University		FEMALE	ADULT, OLDER_ADULT		80	OTHER	OBSERVATIONAL	Observational Model: |Time Perspective: p	REC/Lhr/21/1102/A Saima Riaz	2021-03-15	2022-03-25	2022-05-25	2021-05-05		2022-06-21	Saima Riaz, Lahore, Punjab, 54000, Pakistan
NCT05053529	Mirror Therapy and CIMT in Chronic Stroke Patients	https://clinicaltrials.gov/study/NCT05053529		COMPLETED	The aim of this research is to find and compare the effect of mirror therapy and constrained induced movement therapy in upper limb rehabilitation among chronic stroke patient .Study conducted in THQ Hospital Depalpur. The sample size was 36. Patients were divided into two groups. In group-A patients were treated with mirror therapy and in group-B patients were treated with constrained induced mo…	NO	Stroke	OTHER: Mirror therapy|OTHER: CIMT group	Fugyl Myer assessment tool for upper extremity, The Fugyl Myer assessment (FMA) motor assessments for the upper (maximum score 66 points) and lower extremity (maximum score 34 points) are recommended as core measures to be used in every stroke recovery and rehabilitation trial. Change from baseline FMA at 3 weeks, 3 weeks			Riphah International University		ALL	ADULT, OLDER_ADULT	NA	36	OTHER	INTERVENTIONAL	Allocation: RANDOMIZED|Intervention Model: PARALLEL|Masking: SINGLE (OUTCOMES_ASSESSOR)|Primary Purpose: TREATMENT	REC/Lhr/2022 Sitara Nasir	2019-06-15	2020-02-20	2020-04-30	2021-09-22		2021-09-22	Riphah International University, Lahore, Punjab, 54000, Pakistan
NCT00743977	Bioequivalence of Phenazopyridine HCl in Healthy Volunteers	https://clinicaltrials.gov/study/NCT00743977		UNKNOWN	The present study aims at comparing the pharmacokinetics of the original formulation of phenazopyridine and a same generic product.	NO	Human Volunteers	DRUG: Phenazopyridine HCl	The primary outcome of the study will be to determine the bioequivalence of both the formulations of phenazopyridine, regular intervals after drug dosing			Universal Enterprises		ALL	ADULT	NA	24	INDUSTRY	INTERVENTIONAL	Allocation: RANDOMIZED|Intervention Model: CROSSOVER|Masking: SINGLE (PARTICIPANT)|Primary Purpose: BASIC_SCIENCE	URG/STEROP/001	2008-08	2008-11		2008-08-29		2008-08-29	Health Care Hospital, Karachi, Pakistan
NCT01417377	An Observational Study of Mircera (Methoxy Polyethylene Glycol-epoetin Beta) in Anemic Patients With Chronic Kidney Disease (NORM)	https://clinicaltrials.gov/study/NCT01417377		COMPLETED	This observational, prospective, multi-centre, single-arm study will evaluate the efficacy of Mircera (methoxy polyethylene glycol-epoetin beta) in patients with chronic kidney disease previously on treatment with short-acting epoetin alpha. Data will be collected for 6 months.	YES	Anemia	DRUG: Mircera	Percentage of Participants Maintaining Hemoglobin (Hb) Levels Between 11-12 Gram Per Deciliter (g/dL) During Final 2 Months of Study, Month 4 up to Month 6	Time to Achieve Hb Level to 11-12 g/dL, Up to 6 months|Number of Dose Adjustments Required to Maintain Hb Levels, Up to 6 months|Number of Doses of Mircera Taken as Per the Schedule in Summary of Product Characteristics (SmPC), Up to 6 months		Hoffmann-La Roche		ALL	ADULT, OLDER_ADULT		22	INDUSTRY	OBSERVATIONAL	Observational Model: |Time Perspective: p	ML25368	2010-05-31	2012-03-31	2012-03-31	2011-08-16	2015-09-24	2017-07-13	Sheikh Zayed Hospital; Department of Nephrology, Lahore, 20021, Pakistan|Fatima Memorial Hospital; Nephrology, Lahore, 54590, Pakistan|Doctor's Hospital and Medical Centre, Lahore, Pakistan|Khair-un-Nisa Hospital, Lahore, Pakistan|Surgimed Hospital, Lahore, Pakistan|Northwest General Hospital; Department of Nephrology, Peshawar, Pakistan
NCT05394077	Effect of Active Release Technique and Abdominal Drawing-Maneuver on Pain and Quality of Life in Patients With Chronic Low Back Pain	https://clinicaltrials.gov/study/NCT05394077		ENROLLING_BY_INVITATION	To determine the effect of active release technique and abdominal drawing in maneuver on pain and quality of life in patients of chronic low back pain.	NO	Low Back Pain	DIAGNOSTIC_TEST: Active Release Technique|DIAGNOSTIC_TEST: Abdominal Drawing-Maneuver	Abdominal Drawing-Maneuver on Pain and Quality of Life in Patients With Chronic Low Back Pain, 11 participents with The Hot pack initially for 10 minutes then this group will receive abdominal drawing-in maneuver technique for 2 times in week of 10 session. SF-36 Questionnaire., 6 Months	Active Release Technique in Patients With Chronic Low Back Pain, 12 participents with The Hot pack initially for 10 minthen this group will receive active release technique 2 times in week of 10 session while other group will receive abdominal drawing-in maneuver technique for 2 times in week of 10 session. Visual analogue scale., 6 Months		Superior University		ALL	ADULT	NA	23	OTHER	INTERVENTIONAL	Allocation: RANDOMIZED|Intervention Model: PARALLEL|Masking: NONE|Primary Purpose: HEALTH_SERVICES_RESEARCH	DPT/Batch-Fall17/518	2022-03-31	2022-06	2022-09	2022-05-27		2022-05-27	Ibrahim PT Clinic Lahore Zohaib Physiotherapy Clinic, Farooq Abad, Lahore, Pakistan
NCT02658994	Thinking Healthy Program Peer Delivered Plus	https://clinicaltrials.gov/study/NCT02658994	THPP+	COMPLETED	Background The negative effects of perinatal depression on mother and child start early and persist throughout the life-course. Given that 10-35% of children worldwide are exposed to perinatal depression in their first year of life, 16 mitigating this intergenerational risk is a global public health priority. However, there is a dearth of studies on whether a maternal depression intervention can …	YES	Depression	BEHAVIORAL: Thinking Healthy Program Peer Delivered Plus|OTHER: Enhanced Usual Care	Depression (PHQ-9 Instrument), The PHQ-9 is a 9-question instrument given to patients in a primary care setting to screen for the presence and severity of depression. The results may be used to make a depression diagnosis according to the DSM-IV criteria. The PHQ-9 asks about patients experience in the last two weeks. Questions are about the level of interest in doing things, feeling down or depr…	Disability (WHO Disability Assessment Schedule 2.0), WHODAS 2.0 was used to assess disability in the women in the cohort, the 12-item questionnaire was used to assess level of functionality over the last 30 days. The cohort was asked questions 2-13, and simple scoring was used. Responses to questions were none (0 points), mild difficulty (1 point), severe difficulty (2 points), and extreme diffic…	Infant Physical Development [Z-scores (Based on WHO Criteria)], Child growth was analyzed with the weight-for-age and length-for-age z scores., 36 months	Human Development Research Foundation, Pakistan	Duke University|Columbia University|University of Liverpool|University of Essex	FEMALE	ADULT, OLDER_ADULT	NA	1154	OTHER	INTERVENTIONAL	Allocation: RANDOMIZED|Intervention Model: PARALLEL|Masking: SINGLE (OUTCOMES_ASSESSOR)|Primary Purpose: TREATMENT	THPPPlusChild001	2014-10	2019-08-01	2019-08-01	2016-01-20	2020-11-30	2021-04-28	Human Development Research Foundation, Islamabad, Pakistan	Study Protocol|Statistical Analysis Plan
NCT02202694	Culturally Adapted Cognitive Behavior Therapy for Psychosis in Pakistan	https://clinicaltrials.gov/study/NCT02202694		COMPLETED	Aim: To assess the feasibility of application of culturally-adapted CBT (CaCBTp) for use in Pakistan. Design: Randomized Control Trial Setting: Psychiatry Departments of General Hospitals in Karachi. Participants: A total of 36 patients with a diagnosis of psychotic disorder will be randomized to a psychological intervention or treatment as usual arm. Intervention: Culturally Adapted Cognitive Be…	NO	Psychosis	BEHAVIORAL: Culturally Adapted Cognitive behavior therapy	Positive and Negative syndrome scale (PANSS), The PANSS is a structured clinical interview consisting of 30 items designed to assess severity of symptoms over the past week on a 7-point scale., up to 6 months	Psychotic Symptom Rating Scales (PSYRATS), The PSYRATS consists of 17 items that focus on auditory hallucinations and delusions experienced over the past week., Baseline ,3 months & 6 months|Insight rating scale, Assesses Improvement in insight, Baseline ,3 months & 6 months|Calgary Depression Scale for Schizophrenia, This is a nine-item scale developed by Addington et al. to assess depression in…		Pakistan Institute of Living and Learning	University of Manchester|Dow University of Health Sciences|Abbasi Shaheed Hospital	ALL	ADULT, OLDER_ADULT	NA	36	OTHER	INTERVENTIONAL	Allocation: RANDOMIZED|Intervention Model: PARALLEL|Masking: SINGLE (OUTCOMES_ASSESSOR)|Primary Purpose: TREATMENT	CBT-PSY-01	2012-03	2014-03	2014-03	2014-07-29		2017-01-16	Dow University of Health Sciences, Karachi, Sindh, Pakistan
NCT04556994	Phase 1 Cardiac Rehabilitation With and Without Lower Limb Paddling Effects in Post CABG Patients.	https://clinicaltrials.gov/study/NCT04556994		COMPLETED	To compare the effect of Phase 1 cardiac rehabilitation with lower limb paddling, with phase 1 cardiac rehabilitation without lower limb paddling Effects in Post Coronary artery bypass graft (CABG) Patients.	NO	Coronary Artery Disease	OTHER: Phase 1 Cardiac Rehabilitation|OTHER: Phase 1 Cardiac Rehabilitation with Lower Limb Paddling	Functional independence, The Functional Independence Measure (FIM) is an 18-item measurement tool that explores an individual's physical, psychological and social function. The tool is used to assess a patient's level of disability as well as change in patient status in response to rehabilitation or medical intervention. The higher the score is for a task, the more independent a person is at perf…			Riphah International University		ALL	ADULT	NA	54	OTHER	INTERVENTIONAL	Allocation: RANDOMIZED|Intervention Model: PARALLEL|Masking: NONE|Primary Purpose: TREATMENT	REC/00699 Muhammad Faizan	2020-09-08	2020-12-20	2020-12-30	2020-09-21		2021-01-13	Rawal General & Dental Hospital, Islamabad, Fedral, 44000, Pakistan
NCT04177173	Methotrexate and Statins With Methotrexate Alone in the Treatment of Rheumatoid Arthritis	https://clinicaltrials.gov/study/NCT04177173		COMPLETED	The objective of the study is to compare the efficacy of combination of Methotrexate and Statins with Methotrexate alone in the treatment of Rheumatoid Arthritis. It is hypothesized that adding statins to methotrexate for treatment of rheumatic arthritis will significantly suppress the disease activity as compared to methotrexate alone.	NO	Arthritis, Rheumatoid	DRUG: Simvastatin 20 mg|DRUG: Methotrexate 10 mg	Efficacy of drugs defined by improvement in Disease Activity Score 28 (DAS28), In Rheumatoid arthritis, DAS28 values range from 2.0 to 10.0 while higher values mean a higher disease activity. A DAS 28 below the value of 2.6 is interpreted as Remission/improvement, 6 months	Adverse Drug Reaction, Adverse event reported against any of the intervention under study, 6 months		King Edward Medical University		ALL	ADULT, OLDER_ADULT	PHASE4	100	OTHER	INTERVENTIONAL	Allocation: RANDOMIZED|Intervention Model: PARALLEL|Masking: NONE|Primary Purpose: TREATMENT	5181/REG./KEMU/2017	2017-09-01	2018-12-14	2018-12-14	2019-11-26		2019-11-26	Mayo Hospital, Lahore, Punjab, 54000, Pakistan
NCT04924764	Prediction of Recovery in Patients With Neck Pain	https://clinicaltrials.gov/study/NCT04924764		RECRUITING	This prognostic prediction model will be a reference for the health care professionals in clinical decision making and subsequent outcomes in dealing with patients having sub-acute and chronic neck pain, as well as, it will be a guide regarding therapeutic management and patients' education. Although various studies have evaluated the prognostic factors for individual neck pain conditions or trea…	NO	Neck Pain|Chronic Neck Pain|Cervical Radiculopathy	OTHER: Conventional physical therapy.	Numeric pain rating scale, The Numeric pain rating scale (NPRS) is a self-reported, or clinician-administered, measurement tool consisting of a numerical point scale with extreme anchors of 'no pain' to 'extreme pain. The scale is typically set up on a horizontal or vertical line, ranges most commonly from 0-10 or 0-100, and can be administered in written or verbal form. The patient is asked to r…	Pain Anxiety symptom scale, The Pain Anxiety symptom scale -20 (PASS-20) was constructed by extracting 20 items from its 40-item parent measure Pain Anxiety symptom scale (PASS) (18). The PASS-20 is a 20-item self-report instrument, measuring 4 factorially distinct components of pain-related anxiety. The cognitive subscale assesses cognitive anxiety symptoms, such as racing thoughts and impaired …		Riphah International University		ALL	ADULT	NA	84	OTHER	INTERVENTIONAL	Allocation: RANDOMIZED|Intervention Model: PARALLEL|Masking: TRIPLE (PARTICIPANT, INVESTIGATOR, OUTCOMES_ASSESSOR)|Primary Purpose: TREATMENT	REC/0876 Seerat Rashid	2021-06-15	2022-04-30	2022-04-30	2021-06-14		2022-02-07	Helping Hand Institute of Rehabilitation Sciences, Mansehra, KPK, 21300, Pakistan
NCT04658264	Nutrient Profiling and Bio-efficacy of Wheat-Barley Composite Flour in Type-2 Diabetes a in Randomized Control Clinical Trial	https://clinicaltrials.gov/study/NCT04658264		UNKNOWN	Diabetes is a chronic disorder of metabolism characterized by hyperglycemia, defect in Insulin secretion, defection in Insulin action or both, which has a high potential for serious complications with high mortality and morbidity, if poorly treated. Outcome improves with better control. It is a very common disorder with current global prevalence of 425 million and the latest diabetes survey of Pa…	NO	Barley/Wheat Composite Flour in Type-2 Diabetes	DIETARY_SUPPLEMENT: Wheat-Barley Composite flour	Reduction in Glycated hemoglobin (HbA1C), Glycated hemoglobin shall be measured at the time of enrollment and at the end of 3 month of intervention period, 3 months|Reduction in mean fasting blood sugar, Fasting blood sugar shall be measured every weak, Weekly for three months|Reduction in 2 hours post meal blood sugar, 2 hours post meal sugar shall be measured every week, Weekly for three months			University of Veterinary and Animal Sciences, Lahore - Pakistan		ALL	ADULT, OLDER_ADULT	PHASE1	70	OTHER	INTERVENTIONAL	Allocation: RANDOMIZED|Intervention Model: PARALLEL|Masking: NONE|Primary Purpose: TREATMENT	039/IRC/BMR	2021-01-15	2021-07-15	2021-07-15	2020-12-08		2020-12-08	Akhuwat Medical Center, Lahore, Punjab, 54770, Pakistan
NCT04733261	Diaphragmatic Mobility In Ventilated Assisted Patients	https://clinicaltrials.gov/study/NCT04733261		COMPLETED	The study was a randomized controlled trial. A total of 24 patients who met the inclusion criteria were included in this study and randomly divided by sealed envelope method into Experimental and Control groups with 12 patients each. Assessment of arterial blood gas analyzer (oxygen saturation(SP02), heart rate (HR), respiratory rate(RR), the partial pressure of carbon dioxide(PCO2), the partial …	NO	Ventilation Therapy; Complications	OTHER: Diaphragmatic mobility|OTHER: Chest Physiotherapy	Synchronized Intermittent- Mandatory Ventilation (SIMV), Synchronized intermittent mandatory ventilation is a ventilator mode that enables partial mechanical assistance. This ventilator mode will provide a set number of breaths at a fixed tidal volume, but a patient can trigger a spontaneous breath with the volume determined by patient effort, 0 day|Pressure Support Ventilation (PSV), For the spo…	Arterial Blood Gas ( ABGs) Test, An arterial-blood gas test measures the amounts of arterial gases, such as oxygen and carbon dioxide. An ABG test requires that a small volume of blood be drawn from the radial artery with a syringe and a thin needle, but sometimes the femoral artery in the groin or another site is used., 0 day,4th day|Peripheral Capillary Oxygen Saturation (SPO2), SpO2 stands for…		Aqua Medical Services (Pvt) Ltd		ALL	ADULT	NA	24	INDUSTRY	INTERVENTIONAL	Allocation: RANDOMIZED|Intervention Model: PARALLEL|Masking: SINGLE (OUTCOMES_ASSESSOR)|Primary Purpose: TREATMENT	Rimsha zeb 00568	2020-03-15	2021-02-15	2021-02-28	2021-02-02		2021-09-05	Aqua research Center, Islamabad, Federal, 44000, Pakistan
NCT03130153	Topical Analgesic Versus Saline Mouth Rinses in Post Extraction Healing	https://clinicaltrials.gov/study/NCT03130153		COMPLETED	There is no evidence based guidelines on using saline rinses for post extraction oral care among hypertensives. Similarly, benefit of orally dissolved topical analgesics in addition to orally administered analgesic is questionable.	NO	Tooth Extraction Site Healing	DRUG: Aspirin Powder|DRUG: Normal saline	Healing of the extraction socket, 1. = "healed or healing well" 2. = "incomplete healing but progressing" 3. = "poorly healed open margins and readily bleeding", Seven days from the day of extraction			Aga Khan University		ALL	ADULT, OLDER_ADULT	EARLY_PHASE1	60	OTHER	INTERVENTIONAL	Allocation: RANDOMIZED|Intervention Model: PARALLEL|Masking: SINGLE (OUTCOMES_ASSESSOR)|Primary Purpose: TREATMENT	3425-Sur-ERC-14	2016-01-01	2017-07-15	2017-12-31	2017-04-26		2018-06-28	Aga Khan University, Karachi, Sind, 74800, Pakistan
NCT05950061	Sertraline Versus Escitalopram in South Asian Participants With Moderate to Severe Major Depressive Disorder	https://clinicaltrials.gov/study/NCT05950061		COMPLETED	Objective: The aim of this randomized controlled trial was to compare the efficacy and safety of sertraline and escitalopram in participants with moderate to severe major depressive disorder (MDD). Methods: A total of 744 participants with moderate to severe MDD were randomly assigned to receive either sertraline or escitalopram for 8 weeks. Drug dosages and titration schedules were based on the …	NO	Major Depressive Disorder	DRUG: Sertraline|DRUG: Escitalopram	Change in clinical global impression (CGI) scale, Change in the clinical global impression scale. CGI is rated on a 7-point scale, with the severity of illness scale using a range of responses from 1 (normal) through to 7 (amongst the most severely ill), 4 months|Change in Montgomery-Ã…sberg Depression Rating Scale (MADRS) scale, Change in Montgomery-Ã…sberg Depression Rating Scale from baseline.…			KRL Hospital, Islamabad	Khyber Medical College, Peshawar|Quaid-e-Azam Medical College|Dow University of Health Sciences	ALL	ADULT, OLDER_ADULT	PHASE3	744	OTHER	INTERVENTIONAL	Allocation: RANDOMIZED|Intervention Model: PARALLEL|Masking: DOUBLE (PARTICIPANT, INVESTIGATOR)|Primary Purpose: TREATMENT	KRL/02/19/1	2022-06-01	2022-10-29	2023-02-26	2023-07-18		2023-07-18	KRL Hospital, Islamabad, Pakistan
NCT04187261	Audit of Hip Fractures Surgically Managed	https://clinicaltrials.gov/study/NCT04187261		RECRUITING	Investigators are reviewing the the charts and medical records of participants who were operated at our institute from 2010 onward for hip fractures. Checking their outcomes (Postoperative complications, length of hospital stay and mortality) and studying their background characteristics and potential associated factors.	NO	Hip Fractures	PROCEDURE: hip fracture surgeries	postoperative complications, minor or major, in-hospital or within 30 days postoperativel, 30 days postoperative			Aga Khan University		ALL	CHILD, ADULT, OLDER_ADULT		2000	OTHER	OBSERVATIONAL	Observational Model: |Time Perspective: p	4543 21-dec-16	2010-01-01	2030-12-31	2030-12-31	2019-12-05		2019-12-13	Aga Khan University, Karachi, Sindh, 74800, Pakistan
NCT04857853	Exercise, Rest Breaks and Ergonomics Modification on Fatigue and MSK Discomfort in Static Workstation	https://clinicaltrials.gov/study/NCT04857853		COMPLETED	The current study examines the effects of exercise, ergonomic modifications, and rest breaks on fatigue and musculoskeletal discomfort during computer tasks. For the purpose of this project, musculoskeletal discomfort is defined as a constellation of signs and symptoms that include muscle tension, paresthesia, pain, and/or physical strain in soft tissues and bones.	NO	Musculoskeletal Pain	OTHER: Exercise Without Rest Break|OTHER: Exercise With Rest Break|OTHER: Rest Break	Cornell Musculoskeletal Discomfort Questionnaire, To assess the severity of musculoskeletal discomfort. minimum as Never = 0, and maximum as Several times every day = 10 The discomfort score is the severity of discomfort categorized as 'mild', 'moderate', and 'severe discomfort'., 6th week|Chalder fatigue scale, Each of the 11 items is answered on a 4-point scale ranging from the asymptomatic to …			Riphah International University		ALL	ADULT	NA	42	OTHER	INTERVENTIONAL	Allocation: RANDOMIZED|Intervention Model: PARALLEL|Masking: DOUBLE (PARTICIPANT, INVESTIGATOR)|Primary Purpose: TREATMENT	REC/00858 Anam Rehman	2020-10-14	2021-06-15	2021-07-10	2021-04-23		2021-07-20	Foundation University, Islamabad, Punjab, Pakistan
NCT05891964	Outcome of Treatment With Secukinumab in the Treatment of Moderate to Severe Plaque Psoriasis at Tertiary Care Hospital.	https://clinicaltrials.gov/study/NCT05891964		COMPLETED	Psoriasis is one of the most common immune-mediated inflammatory disorders characterized by a chronic course. It affects approximately 2-3% of the world's population Psoriasis may be provoked by environmental factors in patients with genetic predispositions. Psoriasis is phenotypically characterized by thickened, red, scaly plaques and systemic inflammation, it is also associated with multiple co…	NO	Plaque Psoriasis	DRUG: Secukinumab Injection	Efficacy of Secukinumab in the treatment of moderate to severe plaque psoriasis, Efficacy will be assessed using psoriasis area and severity index. The minimum score of psoriasis area and severity index is 0 and the maximum score is 72. All patients who will be presented with 75% reduction in the Psoriasis Area and Severity Index at the end of the therapy compared to baseline will be labelled as …	Mean difference of Psoriasis Area and Severity Index score before and after the treatment, Psoriasis area and severity index score difference before the treatment and after the treatment will be measured, From day of randomisation until final dose of drug,assessed upto 12 months.		Jinnah Postgraduate Medical Centre		ALL	ADULT, OLDER_ADULT	PHASE4	50	OTHER_GOV	INTERVENTIONAL	Allocation: NA|Intervention Model: SINGLE_GROUP|Masking: NONE|Primary Purpose: TREATMENT	NO.F2-81/2022-GENL/252/JPMC	2021-07-05	2022-06-05	2022-07-10	2023-06-07		2023-06-07	Jinnah Post graduate Medical centre, Karachi, Sindh, 75510, Pakistan
NCT02416661	Lyso-Gb1 as a Long-term Prognostic Biomarker in Gaucher Disease	https://clinicaltrials.gov/study/NCT02416661	LYSO-PROOF	COMPLETED	International, multicenter, epidemiological study to demonstrate the correlation and predictive value of lyso-Gb1 concentration with the clinical severity of naÃ¯ve, initially non-ERT/SRT Gaucher disease type 1 and during the study ERT/SRT-newly started Gaucher type 1 patients and to correlate lyso-Gb1 concentration with the clinical improvement of ERT or SRT treated Gaucher type 1 and the clinic…	NO	Lysosomal Storage Diseases|Gaucher Disease|Sphingolipidoses		Demonstrating the correlation and predictive value of lyso-Gb1 concentration with the clinical severity of naÃ¯ve, initially non-ERT/SRT Gaucher disease type 1 and during the study ERT/SRT-newly started Gaucher type 1 patients, lyso-Gb1 will be analzyed via Liquid Chromatography Multiple Reaction-monitoring Mass Spectrometry (LC/MRM-MS) and compared to merged control. The LC/MRM-MS is performed o…	Correlating lyso-Gb1 concentration with the clinical improvement of ERT or SRT treated Gaucher type 1 and the clinical course of non-treated patients based on GD-DS3., lyso-Gb1 will be analysed over a period of 36 months via Liquid Chromatography Multiple Reaction-monitoring Mass Spectrometry (LC/MRM-MS) to demonstrate the course of the biomarker., 48 month		CENTOGENE GmbH Rostock		ALL	CHILD, ADULT, OLDER_ADULT		299	INDUSTRY	OBSERVATIONAL	Observational Model: |Time Perspective: p	LP 06-2018	2018-08-27	2021-01-15	2021-01-15	2015-04-15		2021-05-28	University Hospital Center Mother Teresa, Tirana, 10001, Albania|Aristotle University of Thessaloniki, Ippokration General Hospital, Thessaloniki, 54642, Greece|Centre for Human Genetics, Bangalore, 560100, India|Shaare Zedek Medical Center, Jerusalem, 9103 102, Israel|Children hospital, Rabat, 10100, Morocco|Hopital d'Enfant, Rabat, 10100, Morocco|The Children's Hospital and the Institute of Chi…
NCT00868153	Mirena in Idiopathic Menorrhagia	https://clinicaltrials.gov/study/NCT00868153		COMPLETED	This is an open-label, uncontrolled, multi-centre observational study that analyses a follow-up of 1600 women with dysfunctional uterine bleeding (idiopathic menorrhagia) over a period of one year.The patients evaluated at four visits, beginning with the insertion visit and 3, 6 and 12 months after insertion.	NO	Idiopathic Menorrhagia	DRUG: Levonorgestrel IUS (Mirena , BAY86-5028)	To evaluate the improvement in the quality of life and the degree of satisfaction of women with idiopathic menorrhagia treated with Mirena, At vist 1 and 4	Information about the pattern of menstrual bleeding recorded in an ongoing way throughout the duration of the study, Every visit|The health-related quality of life questionnaire SF-36 at Visits 1 and 4, Visit 1 and 4|The user satisfaction as recorded at Visit 4, visit 4|Adverse reactions recorded in an ongoing way throughout the duration of the study, every visit|Laboratory parameters as measured…		Bayer		FEMALE	ADULT		1125	INDUSTRY	OBSERVATIONAL	Observational Model: |Time Perspective: p	14494|MA0501	2004-08	2008-11	2008-11	2009-03-24		2015-02-18	Many Locations, Bulgaria|Many Locations, Croatia|Many Locations, India|Many Locations, Jordan|Many Locations, Kuwait|Many Locations, Pakistan|Many Locations, Romania|Many Locations, Russian Federation|Many Locations, Saudi Arabia|Many Locations, Serbia|Many Locations, Sri Lanka|Many Locations, Turkey|Many Locations, United Arab Emirates
NCT05013164	Role of Folinic Acid in Improving the Adaptive Skills and Language Impairment in Children With Autism Spectrum Disorder	https://clinicaltrials.gov/study/NCT05013164		COMPLETED	No such study has been conducted in Pakistan so the primary objective of this study was to determine the role of folinic acid in improving the speech and adaptive skills while secondary objective was improvement of stereotype movements and hyperactivity in ASD among children aged 3 to 14 years.	NO	Autism Spectrum Disorder	DRUG: Folinic Acid	To determine the role of folinic acid in improving the speech and adaptive skills among children with autism spectrum disorders, Outcome measures were based on Autism Symptoms Questionnaire (Frye RE, Slattery J, Delhey L, Furgerson B, Strickland T, Tippett M, et al. Folinic acid improves verbal communication in children with autism and language impairment: a randomized double-blind placebo-contro…	To dertermine improvement of stereotype movements and hyperactivity in children with autism spectrum disorders, Secondary outcome measures were improvement in stereotype movements, verbal communication, hyperactivity, peer relationship and inattention based on Autism Symptoms Questionnaire (Frye RE, Slattery J, Delhey L, Furgerson B, Strickland T, Tippett M, et al. Folinic acid improves verbal co…		Nishtar Medical University		ALL	CHILD	PHASE2	44	OTHER	INTERVENTIONAL	Allocation: RANDOMIZED|Intervention Model: PARALLEL|Masking: NONE|Primary Purpose: TREATMENT	ICHMultan	2020-10-01	2021-03-30	2021-03-30	2021-08-19		2021-08-24	Children's Hospital and Institute of Child Health, Multan, Punjab, 60650, Pakistan
NCT05352464	Effects of Cervical Traction With and Without EMG Biofeedback in Patients With Cervical Radiculopathy	https://clinicaltrials.gov/study/NCT05352464		COMPLETED	Cervical radiculopathy is a neurological condition which is caused by underlying musculoskeletal disorders including herniated disc and degenerative changes in cervical spine that results in narrowing or stenosis of intervertebral foramen. This narrowing leads to compression of nerve root at the respective foramen. The compressed nerve root produces symptoms like numbness, tingling, pain and moto…	NO	Cervical Radiculopathy	OTHER: cervical traction with EMG biofeedback|OTHER: cervical traction and conventional physical therapy	Visual Analogue Scale (VAS):, It is a subjective tool used to measure intensity of pain. It starts from 0 meaning "No pain" to 10 meaning "Worst pain". The reliability and validity of VAS measured by ICC is 0.97 and 0.941 respectively.Assesment to be done on baseline,2nd week,4th week and 6th week., for six weeks|Neck Disability Index (NDI), It is also a subjective tool used to evaluate neck disa…			Riphah International University		ALL	ADULT	NA	44	OTHER	INTERVENTIONAL	Allocation: RANDOMIZED|Intervention Model: PARALLEL|Masking: NONE|Primary Purpose: TREATMENT	REC -01052 Sana Sabir	2022-04-01	2022-08-15	2022-08-19	2022-04-28		2022-09-07	Fauji Foundation Hospital, Rawalpindi, Punjab, 46000, Pakistan
NCT05563064	Effect of Herbal Formulation on Thrombocytes Count	https://clinicaltrials.gov/study/NCT05563064		RECRUITING	Effect of Herbal Formulation Karika Syrup on Thrombocyte Count.	NO	Thrombocytopenia	DRUG: Karika Syrup	EFFECT OF HERBAL FORMULATION KARIKA SYRUP ON THROMBOCYTE COUNT, This study is designed to check or confirm the Karika syrup efficacy for increasing the platelet count, its anti-inflammatory and anti-pyretic actions. This medicinal use of Karika will be confirmed through clinical studies in patients with low platelet count associated with dengue, typhoid, malaria, viral fever\& chikungunya fever.9…			Shifa Ul Mulk Memorial Hospital		ALL	CHILD, ADULT	PHASE3	72	OTHER	INTERVENTIONAL	Allocation: NA|Intervention Model: SINGLE_GROUP|Masking: NONE|Primary Purpose: TREATMENT	Shayan Fatima	2021-01-01	2023-01-01	2023-01-01	2022-10-03		2022-10-04	Pakistan, Karachi, Sindh, Pakistan
NCT00659061	Monitoring and Evaluation of Micronutrients (Sprinkles) Project	https://clinicaltrials.gov/study/NCT00659061	Sprinkles	COMPLETED	The purpose of this study is 1) to evaluate the effectiveness in reducing anemia among children 6-24 months of age by providing daily micronutrient Sprinkles through the Government of Pakistan's Lady Health Worker program; 2) to assist in the monitoring the National Sprinkles Pilot Project.	YES	Anemia	DIETARY_SUPPLEMENT: SPRINKLES|BEHAVIORAL: Nutrition education	Number of Participants With Anemia, number with mild to severe anemia (hemoglobin(Hb)\<11g/dL), Baseline hemoglobin (Hb) taken at time of enrollment; Endline Hb taken 4-5 months post enrollment|Number of Participants With Moderate to Severe Anemia, number of participants with moderate - severe anemia defined as Hb \< 10g/dL, Baseline Hb taken at time of enrollment; Endline Hb taken 4-5 months pos…	Vitamin A Status of Participants - Post Intervention, Categorized as \<20ug/dL; 20-40 ug/dL; \>40 ug/dl, Measurement taken 4-5 months post enrollment|Mean Vitamin A Serum Retinol (ug]dl) Taken Post Intervention, Measurement taken 4-5 months post enrollment|Percentage of Underweight Participants, Underweight defined as Weight for Age Z score \< -2 standard deviation (SD), Baseline measurements tak…		Aga Khan University	Micronutrient Initiative|M/S SEBCON|Pakistan Ministry of Health|National Programme of Family Planning and Primary Health Care	ALL	CHILD	NA	610	OTHER	INTERVENTIONAL	Allocation: NON_RANDOMIZED|Intervention Model: PARALLEL|Masking: SINGLE (OUTCOMES_ASSESSOR)|Primary Purpose: PREVENTION	754-Ped/ERC-07	2007-08	2008-04	2008-05	2008-04-16	2008-12-15	2018-02-01	AKU-Peds Naushero Feroze Site Office, Naushero Feroze, Sindh, Pakistan
NCT05971953	Muscle Energy Technique on Hamstring Muscle for Trigger Points of Muscle of Mastication	https://clinicaltrials.gov/study/NCT05971953		NOT_YET_RECRUITING	The aim of this randomized controlled trial is to find the effect of muscle energy technique for trigger points of muscle of mastication for reducing pain , improving mouth opening and jaw functional limitations.	NO	Trigger Point Pain, Myofascial|Temporomandibular Disorder	OTHER: Muscle Energy Technique|OTHER: Conventional PT	Visual Analog Scale VAS, The visual analog scale for pain is a straight line with one end meaning no pain and the other end meaning the worst pain imaginable. A patient marks a point on the line that matches the amount of pain he or she feels., 2 weeks	Inch Tape, A measuring tape is a flexible tool used for measuring. It is marked in centimeters and inches., 2 weeks|Jaw Functional Limitation Scale, The JFLS-20 is an organ-specific instrument comprising 3 constructs for assessing functional status of the masticatory system; the 3 scales exhibit properties that are ideal for both research and patient evaluation in patient groups with a range of f…		Riphah International University		ALL	ADULT	NA	42	OTHER	INTERVENTIONAL	Allocation: RANDOMIZED|Intervention Model: PARALLEL|Masking: SINGLE (PARTICIPANT)|Primary Purpose: TREATMENT	Naureena Binte Sayed	2023-08-10	2024-03-10	2024-04-28	2023-08-02		2023-08-02	Railway General Hospital, Rawalpindi, Punjab, Pakistan
NCT05076461	Ondansetron Versus Domperidone for Treating Vomiting in Acute Gastroenteritis in Children	https://clinicaltrials.gov/study/NCT05076461		COMPLETED	Most of the trials conducted comparing ondansetron and domperidone have been conducted among children aged below 5 or 6 years of age while no study from Pakistan has compared efficacy of these antiemetic agents among children up to 12 years of age. The findings of present study will give valuable evidence about the effectiveness of these antiemetic agents to prevent vomiting among children suffer…	NO	Vomiting in Infants and/or Children|Acute Gastroenteritis	DRUG: Ondansetron	Cessation of vomiting, Children in ondansetron group received oral suspension of ondansetron as 0.15mg per body weight while in domperidone group, oral suspension of domperidone was given as 0.5 mg per kg body weight. Children in both study groups were administered designated drugs in the emergency department. Children were observed in the emergency department for 6-hours and discharged if they w…			Tehsil Headquarter Hospital		ALL	CHILD	NA	300	OTHER_GOV	INTERVENTIONAL	Allocation: RANDOMIZED|Intervention Model: PARALLEL|Masking: NONE|Primary Purpose: TREATMENT	TehsilHeadquarter	2020-07-01	2021-06-30	2021-06-30	2021-10-13		2021-10-13	Tehsil Headquarter Hospital, Liaquatpur, Punjab, 64000, Pakistan
NCT00823953	Glycemic Response to Momordica Charantia in Type 2 Diabetes	https://clinicaltrials.gov/study/NCT00823953		WITHDRAWN	Diabetes is a common disease which has been treated by traditional medicines for centuries before modern medicine became available. A very common remedy for Diabetes Mellitus in different cultures is momordica charantia (karela or Bitter gourd). The use of alternative medicine is common among Pakistani population. This study was planned to find out the effect of administering freeze dried powder …	NO	Type 2 Diabetes	DRUG: Momordica charantia|OTHER: starch powder	serum fructosamine at end of trial phase in each of the groups, three weeks	Development of major adverse effects (e.g. intractable vomiting, jaundice, allergic reactions or other effects requiring cessation of therapy and breaking of study code), three weeks|GLP-1[7-36] in each group at the end of trial phase, three weeks|FBG at end of trial phase in each of the groups, three weeks|HOMA-IR in each of the two groups at end of trial phase, three weeks|Insulin resistance by…		Services Hospital, Lahore	University of the Punjab	ALL	ADULT, OLDER_ADULT	PHASE2	0	OTHER_GOV	INTERVENTIONAL	Allocation: RANDOMIZED|Intervention Model: PARALLEL|Masking: QUADRUPLE (PARTICIPANT, CARE_PROVIDER, INVESTIGATOR, OUTCOMES_ASSESSOR)|Primary Purpose: TREATMENT	DMC0107	2008-11	2009-02	2009-02	2009-01-16		2012-06-12	Services Hospital, Lahore, Punjab, 54000, Pakistan
NCT04285164	Normative Values of the Berg Balance Scale and Timed Up and Go Test	https://clinicaltrials.gov/study/NCT04285164		COMPLETED	Falls are a significant public health concern for older adults; early identification of people at high risk for falling facilitates the provision of rehabilitation treatment to reduce future fall risk. Berg balance scale is a reliable, valid and widely used tool to measure balance. Normal values of BBS declines with increasing age above 70 at a rate of 0.75 points per year. Timed up and go test A…	NO	Community Dwelling Older Adults		Berg balance scale, Berg balance scale (BBS) is used for assessment of balance and fall risk, Higher scores on the BBS indicate greater independence and better ability to balance. In contrast, lower scores indicate a greater fall risk Items DESCRIPTION SCORE (0-4) Sitting to standing _____ Standing unsupported _____ Sitting unsupported _____ Standing to sitting _____ Transfers _____ Standing with…			Riphah International University		FEMALE	ADULT, OLDER_ADULT		347	OTHER	OBSERVATIONAL	Observational Model: |Time Perspective: p	REC/Lhr/20/2016 Amna Anwar	2020-07-01	2020-12-30	2020-12-30	2020-02-26		2021-03-30	Riphah International University, Lahore, Punjab, 54000, Pakistan
NCT04194853	Electromyographic Biofeedback on Performance of Vastus Medialis Oblique Muscle in Knee Osteoarthritis	https://clinicaltrials.gov/study/NCT04194853		COMPLETED	This study intends to determine the Effects of Electromyographic biofeedback on performance of vastus medialis oblique muscle in knee osteoarthritis.	NO	Knee Osteoarthritis	DEVICE: Electromyographic Biofeedback|OTHER: Quadriceps Isometric exercises	Numeric Pain Rating Scale (NPRS), Changes from the baseline, Numeric Pain Rating Scale (NPRS) is used to assess pain. It scores ranges from 0-10, 0 means No pain and 10 means Severe pain. Patient will be asked to verbally report the pain score., Post 6 Weeks|1 Repetition Maximum, Changes from the baseline, 1 RM Is used to assess maximum muscle strength. Patient is asked to extend knee against max…	Western Ontario and McMaster Universities Osteoarthritis Index (WOMAC), Changes from the baseline, WOMAC is used to assess the functional status. The questionnaire includes five questions about pain severity (0-20), two items on joint stiffness (0-8), and 17 questions on functional limitations of the patient (0-68). Each item is scored on a scale of 0-4, and the greater the score, the worse the p…		Riphah International University		ALL	ADULT, OLDER_ADULT	NA	30	OTHER	INTERVENTIONAL	Allocation: RANDOMIZED|Intervention Model: PARALLEL|Masking: SINGLE (PARTICIPANT)|Primary Purpose: TREATMENT	RiphahIU Huma Khan	2019-08-01	2020-01-03	2020-01-08	2019-12-11		2020-01-14	Pakistan Railway hospital, Rawalpindi, Punjab, 40100, Pakistan
NCT05264753	PMCF Study to Evaluate Efficacy, Safety of the Occlutech PDA Occluder in Patients With Patent Ductus Arteriosus Defects	https://clinicaltrials.gov/study/NCT05264753		RECRUITING	This is a retrospective and prospective, multi-center, international, post marketing follow-up study to evaluate the safety and efficacy of the Occlutech PDA by using Occlutech Occlusions-Pusher (OOP) in patients with patent ductus arteriosus defects. Efficacy and safety of implanted device(s) will be evaluated by vital signs, ECGs, and echocardiography data on baseline/implantation visit (includ…	NO	Patent Ductus Arteriosus		Safety primary endpoint, The primary safety endpoint is defined as the incidence of any Serious Adverse Device Effects (SADEs) including procedure-related death, procedure-related stroke, systemic embolism, severe hemolysis, device embolization, cardiac tamponade, infective endocarditis, or vascular complications requiring surgery up to 1-year post-implantation., 1 year|Efficacy primary endpoint,…	Safety secondary endpoint, Secondary safety endpoints will assess all minor complications such as transient hemolysis, vascular complications not requiring surgery, or all minor complications which are deemed relevant at the discretion of each investigator. Additionally, an assessment of all Serious Adverse Events (SAE) will be included in the analyses., 3 years|Efficacy secondary endpoint, Secon…		Occlutech International AB		ALL	CHILD, ADULT, OLDER_ADULT		255	INDUSTRY	OBSERVATIONAL	Observational Model: |Time Perspective: p	Occ2020_03	2021-12-20	2026-10-25	2026-11-25	2022-03-03		2023-06-18	Ospedale Pediatrico Bambin GesÃ¹, Roma, 00146, Italy|Rawalpindi Institute of Cardiology, Rawalpindi, Pakistan|Military Hospital, Tunis, Tunisia|AydÄ±n Adnan Menderes University Hospital, AydÄ±n, Efeler, Turkey|Ã‡ukurova University Hospital, Adana, SarÄ±Ã§am, Turkey|Dicle University Hospital, DiyarbakÄ±r, SUR, Turkey|EskiÅŸehir Osmangazi University Hospital, EskiÅŸehir, 26040, Turkey|Royal Brompto…
NCT05834153	Effects of Kinesiotaping and Electrical Muscle Stimulation on Low Back Pain and Disability	https://clinicaltrials.gov/study/NCT05834153		RECRUITING	To compare the effects of kinesiotaping and electrical muscle stimulation on low back pain and disability associated with diastasis recti.	NO	Low Back Pain	DEVICE: kinesiotaping|DEVICE: electrical muscle stimulation	Numeric pain rating scale, Numeric pain rating scale (an outcome measure) is a pain screening tool commonly used to assess pain severity using a 0 to 10 scale, with 0 measuring no pain and 10 meaning worst pain, 4th week|Manual muscle testing MMT, The strength of rectus abdominis muscle will recorded on a 0 to 5-point scale using manual muscle test suggested by Dr. Lovett. The patients will posit…			Riphah International University		FEMALE	ADULT	NA	48	OTHER	INTERVENTIONAL	Allocation: RANDOMIZED|Intervention Model: PARALLEL|Masking: NONE|Primary Purpose: TREATMENT	REC/RCR & AHS/23/0523	2022-10-01	2023-08-01	2023-08-01	2023-04-28		2023-08-01	DHQ hospital, Gujranwala, Punjab, 05499, Pakistan
NCT04272164	Weighted Rope Training in Taekwando Athletes	https://clinicaltrials.gov/study/NCT04272164		COMPLETED	The aim of this study was to determine the effects of weighted rope jump training on physical fitness in taekwondo athletes. Randomized controlled trail was done on Total 52 male taekwondo players, aged between 13 to 19 years. Players were randomly divided into 2 groups at Khubaib Taekwondo Academy. Experimental group ( n=26) had weighted rope training for 8 weeks, 3 days in a week along with rou…	NO	Physical Performance	OTHER: technical taekwando training|OTHER: weighted rope jump training	digital Hand grip dynamometer, Handgrip Dynamometers are instruments for measuring the maximum isometric strength of the hand and forearm muscles, used for testing handgrip strength of athletes involved in strength training. the person applies maximum force on the dynamometer by griping. the reading is noted for both right and left hand., 8 week	agility T-test, Purpose of agility t- test was to see directional changes in athletes and includes forward, lateral, and backwards running. 3 cones were arranged in the shape of T. Starting point of test was A and ending point was also A. Distance between cone A and B was 10 yards and distance between cone B to C and B to D was 5 yards As the stop watch started, the player started running from po…		Riphah International University		MALE	CHILD, ADULT	NA	52	OTHER	INTERVENTIONAL	Allocation: RANDOMIZED|Intervention Model: PARALLEL|Masking: SINGLE (OUTCOMES_ASSESSOR)|Primary Purpose: SUPPORTIVE_CARE	Fatima iftikhar REC-0577	2019-05-30	2019-10-01	2020-01-15	2020-02-17		2020-03-02	Riphah International university, Islamabad, Federal, 44000, Pakistan
NCT02422953	Stunting Prevention Project in Thatta and Sujawal Districts, Sindh Province, Pakistan	https://clinicaltrials.gov/study/NCT02422953		COMPLETED	Widespread food insecurity and malnutrition are largely the main impairing factors for human capital development in Pakistan. Rates of chronic malnutrition are very high, and acute malnutrition is critical: 44% of children under five are stunted and nationwide global acute malnutrition (GAM) rates amongst children under five exceed the WHO critical threshold of 15%. Nutritional status trends also…	NO	Malnutrition	DIETARY_SUPPLEMENT: Wheat Soya Blend (WSB)|DIETARY_SUPPLEMENT: Wawa Mum|DIETARY_SUPPLEMENT: Micronutrient Powders (MNP)|BEHAVIORAL: Behavior change and preventive health massages	Stunting-reduction in stunted children in intervention group, To calculate HAZ scores the 2006 WHO growth reference will be used, 2 Years	Pregnancy out come, Reduction in low birth weight in newborns, 2 Years|Mean change in weight-for-height z-score (WHZ), To calculate WHZ scores the 2006 WHO growth reference will be used, 2 Years|Mean change in weight-for-age z-score (WAZ), To calculate WAZ scores the 2006 WHO growth reference will be used, 2 Years|Improvement in infant and young child feeding (IYCF) indicators, Monthly data colle…		Aga Khan University	United Nations World Food Programme (WFP)|Pakistan Ministry of Health	ALL	CHILD	NA	4020	OTHER	INTERVENTIONAL	Allocation: RANDOMIZED|Intervention Model: PARALLEL|Masking: NONE|Primary Purpose: PREVENTION	WFP-Thatta	2014-08	2018-06-30	2018-09-30	2015-04-22		2019-11-15	Aga Khan University, Karachi, Sindh, 74800, Pakistan
NCT04473261	Efficacy of Iodine Complex Against COVID-19 Patients	https://clinicaltrials.gov/study/NCT04473261	I-COVID-PK	UNKNOWN	The objective of this study is to measure the effect of Iodine complex in treating the COVID-19 patients to clear viral load of SARS-CoV-2 along with reduction in severity of symptoms and length of hospitalization of patients with COVID-19.	NO	Covid19|SARS-CoV-2|Corona Virus Infection	DRUG: Iodine Complex|DRUG: Iodine Complex|DRUG: Placebo|DRUG: Idoine Complex	qRT-PCR, Time taken for viral load clearance, 14 days|HRCT chest, Time taken for radiological improvement, 14 days	Severity of Symptoms, Time taken for symptomatic response in patients, 14 days		Sohaib Ashraf		ALL	ADULT, OLDER_ADULT	PHASE1|PHASE2	200	OTHER	INTERVENTIONAL	Allocation: RANDOMIZED|Intervention Model: PARALLEL|Masking: QUADRUPLE (PARTICIPANT, CARE_PROVIDER, INVESTIGATOR, OUTCOMES_ASSESSOR)|Primary Purpose: TREATMENT	SZMC/IRB/Internal/216/2020	2020-07-14	2021-08-15	2021-10-15	2020-07-16		2021-07-07	Shaikh Zayed Hospital, Lahore, 54600, Pakistan
NCT04574661	Comparison of Intermittent Occlusion and Static Stretching	https://clinicaltrials.gov/study/NCT04574661		COMPLETED	To determine changes in Vitals caused by Intermittent Occlusion ( 220 mg ) and to compare the effectiveness of Intermittent Occlusion and Static Stretching of the lower limb muscle group in preventing the development of exercise induce Muscle Soreness	NO	Muscle Soreness	OTHER: Static Stretching|OTHER: Intermittent Occlusion	Numeric pain rating scale (NPRS), The Numerical Pain Rating Scale (NPRS) is a subjective measure in which individuals rate their pain on an eleven-point numerical scale. The scale is composed of 0 (no pain at all) to 10 (worst imaginable pain). It has been shown that a composite scoring system including best, worse, and current level of pain. 27 Recent studies showed that the Majority of patients…			Riphah International University		ALL	ADULT	NA	20	OTHER	INTERVENTIONAL	Allocation: RANDOMIZED|Intervention Model: PARALLEL|Masking: DOUBLE (PARTICIPANT, INVESTIGATOR)|Primary Purpose: PREVENTION	REC/00240 Urooj Fatima	2020-01-15	2020-09-30	2020-09-30	2020-10-05		2021-02-17	Shalimar Club, Rawalpindi, Punjab, 46000, Pakistan
NCT04788160	Cervical SNAG Half Rotation Technique in Cervicogenic Headache Patients.	https://clinicaltrials.gov/study/NCT04788160		COMPLETED	The purpose of this study is to find out the effect of cervical sustained natural apophyseal glide half rotation technique in patients with cervicogenic headache. Not many researches have focused specifically on the cervical sustained natural apophyseal glide half rotation technique and this study intends to see its effect in the cervicogenic headache patients.	NO	Cervicogenic Headache	OTHER: Cervical SNAGs along with conventional therapy|OTHER: Conventional Therapy	Numeric Pain Rating Scale (NPRS), This scale will be used for assessing low back pain before and after treatment.0 no pain 1-4 mild pain 5-7 moderate and 8-10 sever pain. Baseline,6th day and 12th day, 12th day|Flexion rotation test (FRT), The cervical flexion-rotation test (FRT) is used to assist in the diagnosis of CGH and, in particular, C1-C2 segmental dysfunction.Normal range of movement is …			Riphah International University		ALL	ADULT	NA	66	OTHER	INTERVENTIONAL	Allocation: RANDOMIZED|Intervention Model: PARALLEL|Masking: SINGLE (OUTCOMES_ASSESSOR)|Primary Purpose: TREATMENT	REC/00765 Yusra javed	2020-08-13	2021-03-20	2021-03-20	2021-03-09		2021-09-20	Riphah International University, Islamabad, Fedral,Pakistan, 440000, Pakistan
NCT05431829	Urdu Version of Fonseca Anamnestic Index: Reliability and Validity Study	https://clinicaltrials.gov/study/NCT05431829		RECRUITING	The aim of study is to translate and culturally adapt Fonseca Anamnestic Index into Urdu language and to investigate the reliability and validity in Pakistani population over the age 18 years.	NO	Temporomandibular Disorder		Fonseca Anamnestic Index, It is a scale proposed to identify and determine the severity of temporo-mandibular disorder through 10 question being designed in the form of a questionnaire which is then to be filled and completed by the population., 1st day|Numeric Pain Rating Scale, The numeric pain rating scale is a self-implemented pain intensity perception scale. In this test, all the possibiliti…			Riphah International University		ALL	ADULT, OLDER_ADULT		140	OTHER	OBSERVATIONAL	Observational Model: |Time Perspective: p	REC-FSD-00255	2021-05-30	2022-07-10	2022-07-12	2022-06-24		2022-06-24	Ripah International University, Faisalabad, Punjab, 38000, Pakistan
NCT04021329	Efficacy of Eye Movement Desensitization & Reprocessing Versus Cognitive Behavioral Therapy in Post-Traumatic Stress and Depressive Disorders	https://clinicaltrials.gov/study/NCT04021329		COMPLETED	Post-Traumatic Stress Disorder(PTSD) develops after exposure to or witnessing traumatic events. PTSD is highly comorbid and individuals with PTSD usually report Major Depressive Disorder(MDD). Common treatment choices for PTSD and MDD are either EMDR or CBT, however, little is known about their comparative efficacy, especially in Pakistan. Therefore, this Randomized Controlled Trial(RCT) aims at …	NO	Efficacy of Psychotherapy	BEHAVIORAL: CBT Therapy	Measurement of Change in the symptoms of Post Traumatic Stress Disorder, Clinician-Administered Post Traumatic Stress Disorder Scale-5 (Weathers, Blake, et al., 2013) These diagnostic tools will be used to assess the symptoms of Post Traumatic Stress Disorder. Any changes in the level of PTSD will be noted with respect to Pre, Mid and Post treatment stages The total symptom severity score is calc…	Measurement of Change in the symptoms of major depression, Beck Depression Inventory-II (Steer, Ball, Ranieri, \& Beck, 1999; Beck, Ward, Mendelson, Mock, \& Erbaugh, 1961) This Inventory will be used to assess the symptoms of Major Depressive Disorder. Any changes in the level of Major Depression will be noted with respect to Pre, Mid and Post treatment stages Each of the 21 items corresponding …		Khushal Khan Khattak Univeristy, Karak, Pakistan		ALL	ADULT	NA	100	OTHER	INTERVENTIONAL	Allocation: RANDOMIZED|Intervention Model: CROSSOVER|Masking: SINGLE (PARTICIPANT)|Primary Purpose: TREATMENT	KhushalKhanKhattakU	2020-10-01	2021-08-01	2021-10-01	2019-07-16		2023-02-02	Anwar Khan, Karak, KPK, 27200, Pakistan
NCT05903729	Task Oriented Activities Based on NDT Therapy Principles	https://clinicaltrials.gov/study/NCT05903729		RECRUITING	Cerebral palsy (CP) is one of the primary causes of disability effecting majority of pediatric population. Cerebral Palsy is considered a neurological disorder caused by a non-progressive brain injury or malformation that occurs while the child's brain is under development. The worldwide incidence of cerebral palsy is it affects three to four individuals out of 1000 individuals in the general pop…	NO	Cerebral Palsy	OTHER: Neurodevelopmental therapy treatment|OTHER: conventional physiotherapy	The trunk control measurement scale, The Trunk Control Measurement Scale is a clinical tool to measure trunk control in children with cerebral palsy., 8 weeks	The Quality of Upper Extremity Skills Test (QUEST), The Quality of Upper Extremity Skills Test is an outcome measure designed to evaluate movement patterns and hand function in children with cerebral palsy., 8 weeks		Riphah International University		ALL	CHILD	NA	20	OTHER	INTERVENTIONAL	Allocation: RANDOMIZED|Intervention Model: PARALLEL|Masking: SINGLE (PARTICIPANT)|Primary Purpose: TREATMENT	REC/RCR & AHS/23/0711	2023-05-23	2023-08-31	2023-09-15	2023-06-15		2023-06-15	Riphah International University, Lahore, Punjab, Pakistan
NCT01602029	Randomized Double Blind Placebo Control Study in Patients With Schizophrenia	https://clinicaltrials.gov/study/NCT01602029	ROSES	COMPLETED	Negative symptoms and cognitive deficits are two partially-related features of schizophrenia which have a major negative impact on social function and objective quality of life. Standard drug treatments have little impact on either and arguably no effect on primary negative symptoms. Social dysfunction has major economic consequences in both the developed and developing world. There is evidence t…	NO	Schizophrenia|Schizoaffective Disorder|Psychosis Not Otherwise Specified|Schizophreniform Disorder	DRUG: Ondansetron|DRUG: Simvastatin|DRUG: Placebo|DRUG: Odansetron plus simvastatin	Negative symptom severity, Negative symptom severity as defined by negative syndrome subscale score on the Positive and Negative Syndrome Scale, 6 months	cognitive functioning, 1. Full PANSS and positive syndrome subscale score 2. Clinical Global Impression 3. Functional outcome, 6 months		Pakistan Institute of Living and Learning	Stanley Medical Research Institute|Dow University of Health Sciences|Karwan e Hayat|Abbasi Shaheed Hospital	ALL	ADULT, OLDER_ADULT	PHASE2	303	OTHER	INTERVENTIONAL	Allocation: RANDOMIZED|Intervention Model: FACTORIAL|Masking: DOUBLE (PARTICIPANT, OUTCOMES_ASSESSOR)|Primary Purpose: TREATMENT	roses_pill	2010-08	2013-06	2013-06	2012-05-18		2014-11-11	Abbasi Shaheed Hospital, Karachi, Sindh, Pakistan|Dow university of Health Sciences, Karachi, Sind, Pakistan|Karwan e hayat, Karachi, Pakistan
NCT05411653	Xbox Kinect Virtual Reality and Motor Imagery on Lower Limb Function in Chronic Stroke Patients	https://clinicaltrials.gov/study/NCT05411653		RECRUITING	As virtual reality has therapeutic benefits and improves motor learning by practicing exercises in environment that analogue and mimic occasions and events of real world, as VR is designed and tailored according to the need of patient so it may address the individual issues whereas motor imagery uses explicit learning process for muscle activation and movement. Therefore their combination may yie…	NO	Stroke	OTHER: Virtual reality training with motor imagery|OTHER: Conventional physical therapy	Dynamic Gait Index DGI, Clinical tool to assess gait, balance and fall risk. It evaluates not only usual steady-state walking, but also walking during more challenging tasks, 6th week|Berg Balance Scale BBS, Objectively determine a patient's ability (or inability) to safely balance during a series of predetermined tasks., 6th week|Fugl-Meyer Scale for lower extremity, This clinical tool is for as…	Barthel index, It is functional independence measure., 6th week		Riphah International University		ALL	ADULT, OLDER_ADULT	NA	26	OTHER	INTERVENTIONAL	Allocation: RANDOMIZED|Intervention Model: PARALLEL|Masking: SINGLE (OUTCOMES_ASSESSOR)|Primary Purpose: TREATMENT	REC/RCR&AHS/22/0213	2022-03-04	2023-01-24	2023-01-24	2022-06-09		2023-01-05	Services Hospital Lahore, Lahore, Punjab, 54000, Pakistan
NCT05634460	Comparison of 5% Potassium Hydroxide With 10% Potassium Hydroxide Solution in Treatment of Molluscum Contagiosum	https://clinicaltrials.gov/study/NCT05634460		COMPLETED	Molluscum is a virus-related skin infestation which is commonly seen among children. Molluscipox virus, the largest human virus, causes it. MC typically manifests as a single or multiple dome-shaped, shiny, pearly white papules with a central dimple. In immunocompetent individuals, spontaneous resolution usually occurs within 18 months; however, the lesion may persist for several years. Asymptoma…	NO	Molluscum Contagiosum	DRUG: potassium hydroxide	. Efficacy was classified as follows: â€¢ complete remission (â‰¥ 90% clearance of lesions) â€¢ partial remission (60-90% clearance of lesions) â€¢ insignificant improvement (<60% clearance of lesions), 06 months			Combined Military Hospital Abbottabad		ALL	CHILD	PHASE1	60	OTHER	INTERVENTIONAL	Allocation: RANDOMIZED|Intervention Model: PARALLEL|Masking: NONE|Primary Purpose: TREATMENT	CMHAtd-ETH-04-Derm-22	2022-03-01	2022-08-31	2022-08-31	2022-12-02		2022-12-02	CMH, Abbottabad, KPK, 22010, Pakistan
NCT05186129	Bioequivalence Study of ClopidÂ® (Clopidogrel) 75 mg Tablet and PlavixÂ® 75 mg Tablet After Oral Administration to Healthy Adult Subjects Under Fasting Condition	https://clinicaltrials.gov/study/NCT05186129		COMPLETED	To compare the rate and extent of absorption of ClopidÂ® (Clopidogrel) 75 mg Tablet and PlavixÂ® (clopidogrel) 75 mg tablet under fasting condition.	NO	Bioequivalence	DRUG: ClopidÂ® 75 mg Tablet|DRUG: PlavixÂ® 75mg Tablet	Cmax, maximum plasma concentration, 0-36 hours post dose|AUC, Area under plasma concentration time curve, 0-36 hours post dose	Tmax, time to reach maximum plasma concentration, 0-36 hours post dose|t 1/2, Terminal half-life, 0-36 hours post dose|Incidence of Treatment-Emergent Adverse Event, safety and tolerability of Experimental drug ClopidÂ® (Clopidogrel) 75 mg Tablet and Comparator drug PlavixÂ® 75mg Tablet in Pakistani population, 0-36 hours post dose		Center for Bioequivalence Studies and Clinical Research	Ferozsons Laboratories Ltd.	MALE	ADULT	PHASE1	36	OTHER	INTERVENTIONAL	Allocation: RANDOMIZED|Intervention Model: CROSSOVER|Masking: NONE|Primary Purpose: OTHER	CB-024-CLO-2017/Protocol/1.0	2018-04-06	2018-04-15	2018-04-20	2022-01-11		2022-03-02	Center for Bioequivalence Studies and Clinical Research (CBSCR) ICCBS, University of Karachi, Karachi, Sindh, 75270, Pakistan
NCT05805553	Anabolic Steroid and Propranolol in Paediatric Burn	https://clinicaltrials.gov/study/NCT05805553		RECRUITING	propranolol and anabolic steroids have a role in pediatric burn patients and their combined effects are to be studied here. They decrease the catabolic response to burn trauma and minimize the duration of growth arrest hence improving the outcome	NO	Arrest|Bone|Development|Growth	DRUG: Propranolol|DRUG: Nandrolone Decanoate	reversal of growth arrest, BMI in kg/m\^2, at 1 year after burn|Bone mineral density measure, Bone mineral density as g/cm\^2 (Z-score), at 1 year	no of blood transfusions, number of blood transfusions during hospital stay, at 60 days		King Edward Medical University		ALL	CHILD	NA	114	OTHER	INTERVENTIONAL	Allocation: RANDOMIZED|Intervention Model: FACTORIAL|Masking: SINGLE (PARTICIPANT)|Primary Purpose: TREATMENT	126/RC/KEMU	2020-12-01	2023-09-28	2023-09-28	2023-04-10		2023-04-10	King Edward Medical University, Mayo Hospital, Lahore, Punjab, 54000, Pakistan
NCT05249660	Instrument Assisted Soft Tissue Mobilization Versus Trigger Points Release on Upper Trapezius Trigger Points	https://clinicaltrials.gov/study/NCT05249660		COMPLETED	Study will be randomized clinical trial. Data will be collected from non probability consecutive sampling technique. Total 30 participants from Ganga Ram Hospital and Care medical centre will be selected and randomly allocated to two different groups i.e Group A and Group B. . Group A will be treated by trigger point release. Group B will be treated by Instrument assisted soft tissue release. NPR…	NO	Trigger Points	OTHER: Soft tissue release technique|OTHER: Comparator: Instrument assisted soft tissue mobilization	Numeric pain rating scale, Scale consists of 4 questions regarding actual pain level, zero indicates no pain and 10 indicates worst pain imaginable, 6 weeks|Goniometry, Goniometer is used to measure the ranges of body joints., 6 weeks|Neck disability index, Scale consists of 10 sections,each section contains questions regarding head/ neck pain and some questions regarding the daily activities tha…			Riphah International University		ALL	ADULT	NA	30	OTHER	INTERVENTIONAL	Allocation: RANDOMIZED|Intervention Model: PARALLEL|Masking: DOUBLE (PARTICIPANT, INVESTIGATOR)|Primary Purpose: TREATMENT	REC/RCR&AH/21/0129/TAUSEEF	2022-01-25	2022-07-13	2022-07-13	2022-02-22		2022-11-28	Ganga Ram Hospital and Care medical centre, Lahore, Punjab, 54000, Pakistan
NCT04928729	Dose Response of Pursed Lip Breathing With Diaphragmatic Breathing On Pulmonary Functions in Patients With COPD	https://clinicaltrials.gov/study/NCT04928729		COMPLETED	1. To determine the Effects of combined pursed lip breathing with diaphragmatic breathing on pulmonary functions in patient with COPD. 2. To determine the different durations of combined pursed lip breathing with diaphragmatic breathing on Pulmonary functions in patient with COPD. 3. To determine the Effects of combined pursed lip breathing with diaphragmatic breathing on quality of life in patie…	NO	COPD	OTHER: Pursed Lip Breathing|OTHER: Pursed Lip Breathing +DB|OTHER: Conservative care	COPD Assessment Test (CAT), The COPD Assessment Test (CAT) is a questionnaire for patients with chronic obstructive pulmonary disease (COPD), which can be filled in to quantify their symptoms in the form of scores (0-40). Changes From the Baseline will be Assessed. It is categorized into four groups, that are, low(1) , medium(2), high(3) and very high(4) based on the level of effect of the diseas…			Riphah International University		ALL	ADULT, OLDER_ADULT	NA	54	OTHER	INTERVENTIONAL	Allocation: RANDOMIZED|Intervention Model: PARALLEL|Masking: NONE|Primary Purpose: TREATMENT	REC/00879 Tayyaba Kanwal	2020-10-15	2021-09-30	2021-09-30	2021-06-16		2021-10-20	Pulmonology Department of DHQ Teaching Hospital, Dera Ghazi Khan, Punjab, Pakistan
NCT04832529	A Perianal Abscess Cavity Packing vs no Packing.	https://clinicaltrials.gov/study/NCT04832529		COMPLETED	This prospective randomized trial will be conducted in all patients undergoing packing or no packing for perianal abscess cavity after incision and drainage, for 6 months after approval from IRB in Surgical unit III, Civil Hospital Karachi. Patient will be selected simple random sampling technique based on inclusion criteria. Patient will be assessed for post-operative pain, healing of cavity and…	NO	Perianal Abscess|Ischiorectal Abscess	PROCEDURE: No packing of perianal abscess cavity	Post-operative pain, Pain will be assessed via visual analogue scale from 1-10 while changing of dressing., 14 days	Decreases hospital visit, Hospital visits will be decreased when dressing only dressing to be done, not wound packing., 3 weeks		Dow University of Health Sciences		ALL	ADULT, OLDER_ADULT	NA	70	OTHER	INTERVENTIONAL	Allocation: RANDOMIZED|Intervention Model: PARALLEL|Masking: DOUBLE (PARTICIPANT, CARE_PROVIDER)|Primary Purpose: TREATMENT	IRB-1537/DUHS/Approval/2020	2020-03-01	2021-07-31	2021-07-31	2021-04-05		2022-08-26	Dr Ruth K.M Pfau Civil Hospital, Karachi, Sindh, 75000, Pakistan
NCT05352360	Comparison of Pilates Exercises Verses Muscle Energy Techniques Along With Kinesio Taping in Non-Specific Low Back Pain	https://clinicaltrials.gov/study/NCT05352360		ENROLLING_BY_INVITATION	To Compare the effects of Pilates Excercises versus muscle energy technique along with kinesiotaping in non specific low back pain.	NO	Pilates Exercises With Kinesio Taping|Muscle Energy Techniques Along With Kinesio Taping	DIAGNOSTIC_TEST: Pilates Exercises|DIAGNOSTIC_TEST: Muscle Energy Technique	Pilates Exercises Verses Muscle Energy Techniques Along with Kinesio Taping, Comparison of both type of exercises for Non-Specific Low Back Pain, 6 Months			Superior University		ALL	ADULT	NA	42	OTHER	INTERVENTIONAL	Allocation: NON_RANDOMIZED|Intervention Model: PARALLEL|Masking: NONE|Primary Purpose: HEALTH_SERVICES_RESEARCH	DPT/Batch-Fall17/517	2022-03-31	2022-06	2022-09	2022-04-28		2022-04-28	Chaudhary Muhammad Akram Teaching and research hospital, Jinnah Hospital Lahore and Mayo Hospital Lahore, Lahore, Punjab, Pakistan
NCT04603729	Comparison of Efficacy of Dexamethasone and Methylprednisolone in Moderate to Severe Covid 19 Disease	https://clinicaltrials.gov/study/NCT04603729	covid19	COMPLETED	The investigator will select participants with moderate to severe covid 19 disease admitted in Fatima memorial hospital. The investigator will divide them in two groups according to convenience sampling. Group 1 will be given dexamethasone 8mg/day and group 2 will be given methylprednisolone 1mg/kg/day IV for 5 days. The investigator will compare the improvement in temperature, oxygen requirement…	NO	Covid 19 Disease	DRUG: Dexamethasone 2 MG/ML|DRUG: Methylprednisolone Injection	temperature (F), reduction in temperature in degree farrenheit, 5 days|oxygen saturation(%), reduction in oxygen requirement in lit/min, 5 days|CRP (mg/dl), mean reduction in CRP mg/dl in 5 days, 5 days|mortality, number of patients died, 5 days|ICU transfer, number of patients shifted to ICU, 5 days			Fatima Memorial Hospital		ALL	ADULT, OLDER_ADULT	PHASE3	100	OTHER	INTERVENTIONAL	Allocation: NON_RANDOMIZED|Intervention Model: PARALLEL|Masking: NONE|Primary Purpose: TREATMENT	FMH-06-2020-IRB-763-M	2020-05-30	2020-06-30	2020-07-01	2020-10-27		2020-10-27	Fatima Memorial Hospital, Lahore, Punjab, 54700, Pakistan
NCT04495361	Online Learning Portal on Under Five Pneumonia	https://clinicaltrials.gov/study/NCT04495361		UNKNOWN	Despite the availability of standard pneumonia management guidelines and multiple global efforts, pneumonia continues to be the leading killer of children under five, accounting to around 17% of the total under five deaths globally. In Pakistan, pneumonia contributes to 16% of under five mortality in the country having a well-defined yet poorly functional healthcare system. Although, there are st…	NO	Pneumonia|Childhood Pneumonia|Infectious Disease|Acute Respiratory Infection	OTHER: E-learning portal	Change from baseline knowledge of all participants on under five pneumonia at 6 months, Self administered questionnaire with multiple choice questions will be filled by the participants, 6 months|Change from baseline confidence in skills of all participants in diagnosing and managing under five pneumonia at 6 months, Self-administered Likert scale questionnaire will be filled by the participants,…			University of Edinburgh	Maternal, Neonatal and Child Health Research Network	ALL	CHILD, ADULT, OLDER_ADULT	NA	600	OTHER	INTERVENTIONAL	Allocation: NA|Intervention Model: SINGLE_GROUP|Masking: NONE|Primary Purpose: OTHER	16/136/108	2019-04-01	2020-08-01	2020-09-30	2020-07-31		2020-07-31	MNCHRN, Islamabad, Federal, 44000, Pakistan
NCT02792894	Family Networks (FaNs) for Children With Developmental Disorders and Delays	https://clinicaltrials.gov/study/NCT02792894	FaNs	COMPLETED	Over 6% of children in Pakistan suffer from a developmental disorder (intellectual disability or Autistic spectrum disorder) and most receive no intervention.In an earlier proof of concept study, the investigators integrated social, technological and business innovations to develop and successfully pilot a sustainable service for such children in one rural population of 30,000. Affected families …	NO	Neurodevelopmental Disorders|Developmental Disabilities	BEHAVIORAL: Family networks program	Developmental Disorders- Children Disability Assessment Schedule (DD-CDAS), The DD-CDAS is a 36-item questionnaire measuring functioning and disability. The 36 items are rated on a five-point Likert scale (1=none to 5=extreme/cannot do). The items represent cognition, mobility, self-care, getting along with others, life activities, and participation in the society. The raw scores are sum across a…	Caregiver-Child Interaction, Fifteen minutes video will be recorded to capture caregiver-child interaction. Caregivers will be asked to try home routines involving the child (e.g. feeding the child, performing domestic chores) or play based routines (e.g. playing with toys or reading a book) with their child. Caregiver's facilitators and interrupters (including child's engagement and distress dur…		Human Development Research Foundation, Pakistan	Grand Challenges Canada|Autism Speaks|World Health Organization|Institute of Psychiatry, Benazir Bhutto Hospital, Rawalpindi, Pakistan|University of Liverpool	ALL	CHILD	NA	540	OTHER	INTERVENTIONAL	Allocation: RANDOMIZED|Intervention Model: PARALLEL|Masking: SINGLE (OUTCOMES_ASSESSOR)|Primary Purpose: TREATMENT	746-05	2016-04	2017-12	2018-04	2016-06-08		2021-01-27	Human Development Research Foundation, Gujar Khan, Punjab, Pakistan
NCT04985994	Potential Role of Microbiome in Tuberculosis	https://clinicaltrials.gov/study/NCT04985994	Micro-STOP	RECRUITING	Tuberculosis (TB), caused by Mycobacterium tuberculosis (Mtb), is a deadly infectious disease and major global public health problem. Recent evidence from animal studies suggests that the microbiome plays a role in TB pathogenesis and immune response. However, until now, no similar study has been performed in humans and thus any influence of the microbiota on TB or vice versa remains unknown.	NO	Tuberculosis		Gut microbiome diversity and functional potential, To explore the effect of TB infection and anti-tuberculosis therapy on gut microbiome diversity, functional potential and immune response in newly diagnosed TB patients from Pakistan., 2 Years	Baseline Gut microbiome, To determine gut microbiome diversity and functional potential at baseline and compare with healthy controls, 1 year|Baseline Oral microbiome, To determine oral microbiome diversity and functional potential at baseline and compare with healthy controls, 1 year|Gut microbiome and associated factors, 3. To assess the relationship between gut microbiome and socio-demographic…		Khyber Medical University Peshawar	University of Reading|TB Control Program Khyber Pakhtunkhwa	ALL	ADULT, OLDER_ADULT		450	OTHER	OBSERVATIONAL	Observational Model: |Time Perspective: p	Microbiome & Tuberculosis|10289/KPK/NRPU/R&D/HEC/2019	2021-08-22	2023-08-29	2023-08-31	2021-08-02		2023-08-08	DTO Peshawar, Peshawar, KP, 23061, Pakistan|Khyber Medical University, Peshawar, KP, 25110, Pakistan
NCT05356494	Postural Drainage and PEP Technique in Community Acquired Pneumonia	https://clinicaltrials.gov/study/NCT05356494		COMPLETED	Community-acquired pneumonia is acquired outside the hospital. Postural drainage is the positioning of a patient with an involved lung segment such that gravity has a maximal effect of facilitating the drainage of Broncho-pulmonary secretions from the tracheobronchial tree. It is based on the concept of gravity-assisted mobilization of secretions and transports it for removal. The objective of th…	NO	Community-acquired Pneumonia	OTHER: Postural drainage|OTHER: Positive expiratory pressure	INCENTIVE SPIROMETER, An incentive spirometer is a handheld device that helps your lungs recover after a surgery or lung illness. When you breathe from an incentive spirometer, a piston rises inside the device and measures the volume of your breath. A healthcare provider can set a target breath volume for you to hit., 1 Last week|OXYGEN SATURATION, Oxygen saturation, or "O2 sates," indicates that…			Riphah International University		ALL	CHILD, ADULT, OLDER_ADULT	NA	46	OTHER	INTERVENTIONAL	Allocation: RANDOMIZED|Intervention Model: PARALLEL|Masking: SINGLE (PARTICIPANT)|Primary Purpose: TREATMENT	REC/Lhr/22/0318 M Ahmad	2021-09-15	2022-02-10	2022-08-20	2022-05-02		2022-12-09	Services Hospital, Lahore., Lahore, Punjab, 54000, Pakistan
NCT05787977	The Effect of Treadmill Training With Visual Feedback and Rhythmic Auditory Cue on Gait and Balance in Hemiplegic Cerebral Palsy	https://clinicaltrials.gov/study/NCT05787977		RECRUITING	The development of efficient and independent walking is an important therapeutic goal for many children with cerebral palsy (CP). Consequently, there has been growing interest in determining the effects of treadmill training programs for these children. This study will help to investigates the effect of treadmill training with visual feedback and rhythmic auditory cue (VF+RAC) for walking symmetr…	NO	Hemiplegic Cerebral Palsy	OTHER: Visual Feedback and Rhythmic Auditory Cue	6 Minutes Walk Test, The 6 Minute Walk Test is a sub-maximal exercise test used to assess aerobic capacity and endurance. The distance covered over a time of 6 minutes is used as the outcome by which to compare changes in performance capacity., Change from baseline at 8th week|Pediatric Balance scale, The Pediatric Balance Scale is a modified version of the Berg Balance Scale that is used to asse…			Sehat Medical Complex		ALL	CHILD	NA	30	OTHER	INTERVENTIONAL	Allocation: RANDOMIZED|Intervention Model: PARALLEL|Masking: SINGLE (INVESTIGATOR)|Primary Purpose: TREATMENT	Asma001-04	2022-12-20	2023-04	2023-05	2023-03-28		2023-03-28	Sehat Medical Complex, Lahore, Lahore, Punjab, 55201, Pakistan
NCT05958277	Vitamin B12 vs B3 for Nerve Regeneration and Functional Recovery After Pediatric Traumatic Brain Injury	https://clinicaltrials.gov/study/NCT05958277		COMPLETED	A traumatic brain injury (TBI) is among the most frequent reasons for neurological impairment in young people. The investigators investigated whether vitamin B12 vs B3 therapy could reduce the severity of traumatic brain injury (TBI) due to their positive effects on axon regrowth following nerve damage. The method utilized was a series of non-random samples. With a 95% confidence interval and a 5…	NO	Traumatic Brain Injury	DRUG: Vitamin B3|DRUG: Vitamin B12	Change in Stair Climb Test (SCT) score, The stair test is a measurement of functional strength, balance, and agility achieved by ascending and descending a specific number of steps. Scoring involves recording the total time taken to ascend and descend the steps to the nearest 100th of a second. Lower values indicate better performance., 18 months			KRL Hospital, Islamabad		ALL	CHILD	PHASE3	300	OTHER	INTERVENTIONAL	Allocation: NON_RANDOMIZED|Intervention Model: PARALLEL|Masking: NONE|Primary Purpose: TREATMENT	KRL/02/19/2	2021-06-01	2023-01-28	2023-02-03	2023-07-24		2023-07-24	KRL Hospital, Islamabad, Pakistan
NCT02482194	Autologous Mesenchymal Stem Cells Transplantation for Spinal Cord Injury- A Phase I Clinical Study	https://clinicaltrials.gov/study/NCT02482194		COMPLETED	The conventional treatment of spinal cord injury (SCI) includes physical therapy and rehabilitation and in some cases may require surgical intervention. Although improved emergency care and aggressive treatment can help in preventing further damage and even restore minimal sensory functions, still a large proportion of patients suffer with prolonged disabilities. It led neurologists to search out…	NO	Spinal Cord Injury	BIOLOGICAL: mesenchymal stem cells	Number of adverse events, Number of adverse events occurring in given time frame shall be reported to evaluate overall safety of the procedure, 1 month	Sensory and motor strength, Improvement in sensitivity and motor strength will be measured through change in American Spinal Injury Association (ASIA) score from baseline, 1 year|Functional Independence, Functional Independence will be measured by FIM scoring, 1 year|Muscle strength assessment, Shall be done using Frankel scale, 1 year		National Institute of Blood and Marrow Transplant (NIBMT), Pakistan	Armed Forces Institute of Regenerative Medicine	ALL	ADULT	PHASE1	9	OTHER_GOV	INTERVENTIONAL	Allocation: NA|Intervention Model: SINGLE_GROUP|Masking: NONE|Primary Purpose: TREATMENT	AFBMTC-SCI-2013	2013-06	2016-01	2016-03	2015-06-26		2016-06-29	Armed Forces Bone Marrow Transplant Centre, Rawalpindi, 46000, Pakistan
NCT05695729	Effects of Plyometrics Versus Conventional Exercises on Speed, Strength, and Injury Prevention in Bowlers.	https://clinicaltrials.gov/study/NCT05695729		COMPLETED	To compare the effects of upper body plyometric versus conventional exercises on speed, strength, and injury prevention in bowlers	NO	Sports Injury|Sports Physical Therapy	OTHER: PLYOMETRIC EXERCISE PROGRAM|OTHER: CONVENTIONAL EXERCISE PROGRAM	Strength, Seated power throw (medicine ball) will be used to assess strength and explosive power of the upper body. The athlete sits on the floor with his legs fully extended, feet 24 inches (\~60 cm) apart and with the back against a wall. The ball is held with the hands on the side and slightly behind the centre and back against the centre of the chest. The forearms are positioned parallel to t…	Injury Prevention, DASH questionnaire (Reliability: ICC = 0.96, Validity: r \> 0.70) It is a 30-item questionnaire that look the ability of a patient to perform certain upper extremity activities. This is a self-report questionnaire that patient can rate difficulty and interference with daily life on a 5-point Likert chart., 8 weeks		Riphah International University		MALE	ADULT	NA	36	OTHER	INTERVENTIONAL	Allocation: RANDOMIZED|Intervention Model: PARALLEL|Masking: NONE|Primary Purpose: PREVENTION	REC/01403 Ibtahaj ul Islam	2022-11-01	2023-02-01	2023-07-12	2023-01-25		2023-07-19	Ayub Stadium, Quetta, Balochistan, 87300, Pakistan
NCT03379077	Learning Through Play (LTP) Plus Group Cognitive Behaviour Therapy for Mothers of Young Children (ROSHNI-2)	https://clinicaltrials.gov/study/NCT03379077	ROSHNI-2	COMPLETED	The study has both quantitative and qualitative components. The objective of the quantitative study is to: Determine if supported implementation of the LTP plus programme improves infant development compared to standard implementation of the LTP plus programme. The objective of the qualitative study is: Process evaluation and finding out about implementation challenges (from the perspective of th…	NO	Mothers	BEHAVIORAL: LTP Plus	Infant development: Ages and Stages Questionnaire (Squires, Bricker, & Twombly, 2009), This scale will be used to measure child development. Parents will report on their child's communication,gross motor, fine motor, problem solving and personal-social development., Change from baseline at 3rd Month		Patient Health Questionnaire (PHQ), The Patient health Questionnaire (PHQ) is a simple 10 item self-report questionnaire will also be administered by a trained research worker. A score of 10 or more is taken as cut -off for depressive disorder, however all mothers meeting eligibility criteria will be included, despite their scores on PHQ-9., Baseline and 3rd Month|Generalized Anxiety Disorder (GA…	Pakistan Institute of Living and Learning	Health and Nutrition Development Society|Hincks Dellcrest Centre	FEMALE	ADULT	NA	1006	OTHER	INTERVENTIONAL	Allocation: RANDOMIZED|Intervention Model: PARALLEL|Masking: SINGLE (OUTCOMES_ASSESSOR)|Primary Purpose: OTHER	PILL-ROSHNI2	2017-12-20	2019-02-28	2019-02-28	2017-12-20		2022-04-29	Gadap, Karachi, Sindh, Pakistan
NCT00144794	Mucopolysaccharidosis I (MPS I) Registry	https://clinicaltrials.gov/study/NCT00144794		RECRUITING	The Mucopolysaccharidosis I (MPS I) Registry is an ongoing, observational database that tracks the outcomes of patients with MPS I. The data collected by the MPS I Registry will provide information to better characterize the natural history and progression of MPS I as well as the clinical responses of patients receiving enzyme replacement therapy, such as Aldurazyme (Recombinant Human Alpha-L-Idu…	NO	Mucopolysaccharidosis I (MPS I)		To evaluate the long-term effectiveness of Aldurazyme, Approximately 17 Years			Genzyme, a Sanofi Company		ALL	CHILD, ADULT, OLDER_ADULT		1500	INDUSTRY	OBSERVATIONAL	Observational Model: |Time Perspective: p	DIREGC07008|DIREGC07008	2003-11-20	2034-01-31	2034-01-31	2005-09-05		2023-05-08	Phoenix Children's Hospital-Site Number:840003, Phoenix, Arizona, 85013, United States|Arkansas Childrens Hospital-Site Number:840109, Little Rock, Arkansas, 72202, United States|Southern California Permanente Medical Group-Site Number:840108, Los Angeles, California, 90027, United States|USC Health Sciences Center Dept of Genetics-Site Number:840082, Los Angeles, California, 90033, United States…
NCT05347277	CSF Free Kappa Light Chain for The Diagnosis of Demyelinating Disorders	https://clinicaltrials.gov/study/NCT05347277		COMPLETED	Multiple sclerosis (MS) is a demyelinating disease of the central nervous system (CNS) which commonly leads to disability. The current preferred clinical laboratory test for the diagnosis is the detection of oligoclonal bands (OCBs) in the cerebrospinal fluid (CSF) by isoelectric focusing electrophoresis (IEF) followed by immunoblotting.Measuring the levels of Kappa Free Light Chain (K-FLC) in CS…	NO	Multiple Sclerosis	DIAGNOSTIC_TEST: Kappa Free Light Chain (K-FLC)	Kappa Free Light Chain (KFLC) levels greater than 1 mg/L, KFLC levels greater than 1mg/L will be considered as positive for demyelinating disorders, August 2021 to August 2022|Kappa Free Light Chain (KFLC) levels less than 1 mg/L, KFLC levels less than 1mg/L will be considered as negative for demyelinating disorders, August 2021 to August 2022			Aga Khan University		ALL	CHILD, ADULT, OLDER_ADULT		60	OTHER	OBSERVATIONAL	Observational Model: |Time Perspective: p	2021-6714-19104.	2021-06-01	2021-08-31	2021-08-31	2022-04-26		2022-04-26	Clinical Chemistry, Sopari wala building, Karachi, Sindh, 74800, Pakistan
NCT00369694	Short Course Terlipressin for Control of Acute Variceal Bleeding	https://clinicaltrials.gov/study/NCT00369694		COMPLETED	The purpose of this study is to determine whether 24 hours of Terlipressin is as effective as 72 hours of Terlipressin in preventing re-bleed once esophageal variceal bleed has been controlled with endoscopic therapy (variceal band ligation or sclerotherapy) in low to moderate risk variceal bleed patients and hence can save cost and may decrease length of hospital stay especially in the I.C.U or …	NO	Hemorrhage|Esophageal Varices|Portal Hypertension	DRUG: Terlipressin|DRUG: Terlipressin & then Dummy	Variceal Re-bleed, 120 hours (5 Days)	All cause 30 days mortality, 30 days|30 days rebleed, 30 days from index bleed|Safety of Terlipressin, In Hospital safety		Aga Khan University	Ferozsons Laboratories Ltd.	ALL	ADULT, OLDER_ADULT	PHASE4	130	OTHER	INTERVENTIONAL	Allocation: RANDOMIZED|Intervention Model: PARALLEL|Masking: QUADRUPLE (PARTICIPANT, CARE_PROVIDER, INVESTIGATOR, OUTCOMES_ASSESSOR)|Primary Purpose: TREATMENT	446-Med/ERC-05	2006-08	2008-07	2008-08	2006-08-29		2008-09-25	The Aga Khan University Hospital, Karachi, Sindh, 74800, Pakistan
NCT00135577	Study 767905/008 Extension Study: Alvimopan for Treatment of Opioid-Induced Bowel Dysfunction in Cancer Pain Subjects	https://clinicaltrials.gov/study/NCT00135577		COMPLETED	Study SB-767905/008 was a multicenter study to evaluate the effectiveness and safety of multiple dosage regimens of an investigational drug for the treatment of constipation due to prescription pain medication in participants with cancer pain. Study ABD101684 will serve as an extension to Study SB-767905/008 and offer continued access to blinded investigational product to participants who have co…	NO	Cancer|Bowel Dysfunction	DRUG: alvimopan|DRUG: placebo	Incidence of reported adverse events, including serious adverse events	Incidence of treatment-limiting toxicities, changes in pain intensity, patient satisfaction, health outcome measures		Cubist Pharmaceuticals LLC	GlaxoSmithKline	ALL	ADULT, OLDER_ADULT	PHASE2	67	INDUSTRY	INTERVENTIONAL	Allocation: NON_RANDOMIZED|Intervention Model: PARALLEL|Masking: DOUBLE (PARTICIPANT, INVESTIGATOR)|Primary Purpose: TREATMENT	ABD101684	2004-09	2007-04	2007-04	2005-08-26		2015-09-02	GSK Investigational Site, Duarte, California, 91010, United States|GSK Investigational Site, Fountain Valley, California, 92708, United States|GSK Investigational Site, La Verne, California, 91750, United States|GSK Investigational Site, Sacramento, California, 95819, United States|GSK Investigational Site, San Diego, California, 92103, United States|GSK Investigational Site, New Port Richey, Flo…
NCT05305729	Metabolic FingerPrinting	https://clinicaltrials.gov/study/NCT05305729	MetaPrint	RECRUITING	The MetaPrint study aims to characterize the metabolic fingerprint of genetic diseases in order to enhance knowledge on the physiological disease status and establish so new tools for diagnosing, monitoring and personalizing treatment of genetic diseases.	NO	Genetic Disease	OTHER: No intervention	Number of newly identified, disease-specific Metabolic Fingerprints, Plasma-derived metabolite profiles that are specific for a particular genetic disease in comparison to healthy controls and other genetic diseases, 5 years			Arcensus GmbH		ALL	CHILD, ADULT, OLDER_ADULT		10000	INDUSTRY	OBSERVATIONAL	Observational Model: |Time Perspective: p	MetaPrint-2021	2021-03-01	2026-03	2026-03	2022-03-31		2022-03-31	University Hospital Center Mother Teresa, Tirana, 1000, Albania|The Children's hospital & Institute of child health, Lahore, Punjab, 54000, Pakistan|Pakistan Institute of Medical Sciences (PIMS), Islamabad, 4485, Pakistan|Children's Hospital & The Institute of Child Health, Multan, 60000, Pakistan|Khyber institute of Child Health and Children Hospital (KICH), Peshawar, 25100, Pakistan
NCT04012177	Nutritional Support and Prophylaxis Doses of Azithromycin for Pregnant Women - Mumta Pregnant Women Trial	https://clinicaltrials.gov/study/NCT04012177	MumtaPW	ACTIVE_NOT_RECRUITING	This four arm trial envisions to generate robust evidence for use of a fortified balanced energy-protein supplement to pregnant women for at least 6 months, alone versus in combination of Azithromycin (AZM) prophylaxis (two prophylaxis oral doses) versus in combination with both AZM prophylaxis (two prophylaxis oral doses) plus oral Choline and Nicotinamide supplementation; to see the impact on b…	NO	Undernutrition	DIETARY_SUPPLEMENT: Balanced-energy protein (BEP)|DRUG: Azithromycin Tablets|DRUG: Choline Bitartrate|DRUG: Nicotinamide	Birth weight of newborn, Weight of the newborn assess in gram to assess the difference among four arms, To be assessed within 72 hours of birth	Birth length of newborn, Length of the newborn assess in cm to assess the difference among four arms, To be assessed within 72 hours of birth	Maternal hemoglobin, Assessed in (gm/dl) through Hemocue for all who are agree to assess the difference among four arms, At enrollment and 32 weeks of pregnancy|Maternal Ferritin level, To assess the difference among four arms (ng/ml), At enrollment and 32 weeks of pregnancy|Maternal Vitamin D level, To assess the difference among four arms (ng/ml), At enrolment and 32 weeks of pregnancy|Cord blo…	Vital Pakistan Trust	Aga Khan University	FEMALE	CHILD, ADULT	NA	1884	OTHER	INTERVENTIONAL	Allocation: RANDOMIZED|Intervention Model: PARALLEL|Masking: SINGLE (OUTCOMES_ASSESSOR)|Primary Purpose: TREATMENT	004-VPT-IRB-18	2019-07-22	2022-09-05	2023-12-31	2019-07-09		2022-10-13	Peri-urban slum (Rehri Goth), Karachi, Sindh, Pakistan
NCT04970329	Corneal Thickness Changes in Patient Undergoing Dry Eye Managment	https://clinicaltrials.gov/study/NCT04970329		UNKNOWN	The purpose of this research is to the determine effect of dry eye and to compare the effect of artificial tears on central and peripheral corneal thickness.	NO	Dry Eye Disease	DRUG: Polyethylene Glycol 400 0.4%-Propylene Glycol 0.3%. and Dextran 0.1%Hypromellose 0.3%,	Change in Corneal Thickness in microns, effect of dry eye treatment on the thickness of the cornea in microns measured by using corneal topography., one month|Change in Corneal Thickness in microns after treatment discontinuation., after on month of treatment discontinuation access the change in corneal thickness in microns by using corneal topography., one month	Improvement in dry eye, after treatment with artifical tears improvement in the tear break-up time in seconds and schirmer test values in millimeters., one month		University of Faisalabad		FEMALE	ADULT	NA	96	OTHER	INTERVENTIONAL	Allocation: RANDOMIZED|Intervention Model: PARALLEL|Masking: DOUBLE (PARTICIPANT, INVESTIGATOR)|Primary Purpose: TREATMENT	TUF/MPO/2102	2021-07	2021-07	2021-08	2021-07-21		2021-07-21	The University of Faisalabad, Faisalabad, Punjab, 3800, Pakistan
NCT04463277	A Comparison Between the Effects of Conventional Diets vs Intermittent Fasting Diabetic and Pre-diabetic Patients	https://clinicaltrials.gov/study/NCT04463277		COMPLETED	This research aims to find an effective dietary intervention among the Pakistani population. According to WHO, diabetes is on the rise in developing countries; the current prevalence among the Pakistani population is 11.2% which is expected to increase in the coming years which is in line with the similar documented trend in neighboring south Asian countries.3,11 Since, ethnic south Asians carry …	NO	Diabetes Mellitus, Type 2|PreDiabetes	BEHAVIORAL: Calorie Restriction|BEHAVIORAL: Time Restricted Feeding|BEHAVIORAL: Time Restricted Feeding with Calorie Restriction	Weight, Change in participants' weight., 12 weeks|FBS, Change in participants' fasting plasma glucose levels., 12 weeks|HbA1c, Change in percentage of glycated hemoglobin HbA1c in the participants' plasma., 12 weeks|OGTT, Change in participants' response to an oral glucose load., 12 weeks|Serum Lipid Profile., Change in participant's serum lipid levels, including cholesterol, LDL, HDL and triglyc…			Usman Bin Hameed	World Health Organization	ALL	ADULT, OLDER_ADULT	NA	128	OTHER	INTERVENTIONAL	Allocation: RANDOMIZED|Intervention Model: PARALLEL|Masking: NONE|Primary Purpose: TREATMENT	IFCR-186	2020-09-01	2021-05-15	2021-05-15	2020-07-09		2021-06-08	The Aga Khan University Hospital, Karachi, Sindh, 74800, Pakistan
NCT04559477	Comparison of Static & Dynamic Back Extensor Endurance Exercises in LBP	https://clinicaltrials.gov/study/NCT04559477		COMPLETED	This study will help to find the effects of static and dynamic back extensors exercises for chronic low back pain.	NO	Back Pain	OTHER: Static extension endurance exercise|OTHER: Dynamic extension endurance exercise	Roland-Morris Disability Questionnaire, The Roland-Morris Questionnaire (RMQ) is a self-administered disability measure in which greater levels of disability are reflected by higher numbers on a 24-point scale. The RMQ is a 24-item patient-reported outcome measure that inquires about pain-related disability resulting from LBP. Items are scored 0 if left blank or 1 if endorsed, for a total RMQ sco…			Riphah International University		FEMALE	ADULT	NA	52	OTHER	INTERVENTIONAL	Allocation: RANDOMIZED|Intervention Model: PARALLEL|Masking: DOUBLE (PARTICIPANT, INVESTIGATOR)|Primary Purpose: TREATMENT	REC/00236 Ayesha Jamal	2020-02-01	2020-08-01	2020-08-30	2020-09-22		2020-09-22	District Headquater hospital, MÄ«rpur, Mirpur Azad Kashmir, Pakistan
NCT04664894	Direct Acting Anti-Viral's In Chronic HCV Patients	https://clinicaltrials.gov/study/NCT04664894		COMPLETED	The objective of the study is to determine the safety of DAA's among chronic HCV patients. The outcomes of the study are; To determine the frequency of adverse events while receiving DAAs with or without RBV and/or Pegylated Interferon To calculate the percentage of patients with severity of medical event as per Karch and Lasagna classification To determine the percentage of patient having seriou…	NO	Safety Issues	DRUG: Sofosbuvir	Frequency of adverse events while receiving DAAs with or without RBV and/or Pegylated Interferon, Frequency of adverse events while receiving DAAs with or without RBV and/or Pegylated Interferon, 12 months	Percentage of patients reported severity of medical event as per Karch and Lasagna classification, Percentage of patients reported severity of medical event as per Karch and Lasagna classification, 12 months	Percentage of patient having serious adverse event as per ICH Classification, Percentage of patient having serious adverse event as per ICH Classification, 12 months	Getz Pharma		ALL	ADULT, OLDER_ADULT		511	INDUSTRY	OBSERVATIONAL	Observational Model: |Time Perspective: p	GTZ-NLRF-001	2018-05-15	2019-05-30	2019-05-30	2020-12-11		2020-12-11	Liver Center Faisalabad, Faisalabad, Punjab, Pakistan
NCT01911494	Community Level Interventions for Pre-eclampsia	https://clinicaltrials.gov/study/NCT01911494	CLIP	COMPLETED	This project is being undertaken to test the hypothesis that implementing a community based package of care for women with hypertensive disorders of pregnancy will result in overall improvement in maternal and neonatal outcomes. This is based on the premise that there are three main modifiable reasons why women (and their fetuses/newborns) die due to pregnancy complications: 1) delays by the woma…	NO	Pre-eclampsia|Hypertension, Pregnancy Induced	BEHAVIORAL: Community Engagement|DEVICE: PIERS on the Move mHealth decision aid|DRUG: Magnesium Sulfate|DRUG: Methyldopa	Maternal or Perinatal death or morbidity, Combined outcome including any one of the following: 1. Maternal death (number of deaths during or within 42d of pregnancy or last contact day if contact not maintained to 42d/1000 identified pregnancies); termed Maternal Death Rate. 2. Maternal morbidity (number of women with â‰¥1 life-threatening complication of pregnancy (ie eclampsia, major PPH requir…	Birth preparedness and complication readiness, as measured by any three of the following: (1) arranged for transport; (2) obtained prior permission for transport should emergency arise; (3) saved money for obstetric care; (4) identified skilled birth attendant; (5) identified facility for delivery. This will evaluate the success of community engagement., from 20 weeks gestation to delivery|Facili…	Pre-eclampsia knowledge, from 20 weeks gestation to time of delivery|Post-trial seizures, Assessment of post-trial start eclamptic seizures in control vs intervention clusters to assess effectiveness of community dosing of magnesium sulfate, within 42 days of pregnancy|Cost-effectiveness, Of the CLIP package against QALYs, within 42 days of pregnancy|Adverse effects, Adverse effects of magnesium …	University of British Columbia	Bill and Melinda Gates Foundation|Olabisi Onabanjo University|Centro de Investigacao em Saude de Manhica|Aga Khan University|Jawaharlal Nehru Medical College	FEMALE	CHILD, ADULT	NA	87500	OTHER	INTERVENTIONAL	Allocation: RANDOMIZED|Intervention Model: PARALLEL|Masking: NONE|Primary Purpose: OTHER	H12-03497|F12-01593	2013-09	2018-05	2018-06	2013-07-30		2019-06-27	Jawaharlal Nehru Medical College, Karnataka Lingayat Education University, Belgaum, Karnataka, India|Centro de Investigacaoem Saude de Manhica (CISM), Maputo, Mozambique|Centre for Research in Reproductive Health, Olabisi Onabanjo University, Sagamu, Ogun State, Nigeria|Aga Khan University, Karachi, Sindh, Pakistan
NCT05660694	Comparison of Triamcinolone With Pentoxifylline and Vitamin- E Efficacy in the Treatment of Stage 2 and 3 Oral Submucous Fibrosis	https://clinicaltrials.gov/study/NCT05660694		COMPLETED	To compare the efficacy of Triamcinolone with Pentoxifylline and Vitamin E in patients with stage two and three oral submucous fibrosis.	NO	Triamcinolone|Pentoxifylline|Vitamin E|Oral Submucosa Fibrosis|Tumor	DRUG: Triamcinolone|DRUG: Pentoxifylline with Vitamin E	Group 1: Triamcinolone measuring mouth opening using calibrated Vernier Caliper, Measuring mouth opening measuring mouth opening using calibrated Vernier Caliper by recording in millimeters the maximum mouth opening, 21 months|Group 2: Pentoxifylline with Vitamin E measuring mouth opening using calibrated Vernier Caliper, Measuring mouth opening measuring mouth opening using calibrated Vernier Ca…			Altamash Institute of Dental Medicine		ALL	CHILD, ADULT, OLDER_ADULT	PHASE4	40	OTHER	INTERVENTIONAL	Allocation: RANDOMIZED|Intervention Model: PARALLEL|Masking: SINGLE (PARTICIPANT)|Primary Purpose: TREATMENT	Treatment of OSF stage 2 and 3	2020-01-01	2021-09-30	2021-09-30	2022-12-21		2022-12-21	Altamash Institute of Dental Medicine, Karachi, Sindh, 75500, Pakistan
NCT00362232	Regulation of Coagulation in Orthopedic Surgery to Prevent Deep Vein Thromboembolism (DVT) and Pulmonary Embolism (PE). A Study of BAY59-7939 in the Prevention of Venous Thrombo Embolism (VTE) in Subjects Undergoing Elective Total Knee Replacement.	https://clinicaltrials.gov/study/NCT00362232	RECORD 4	COMPLETED	The purpose of this study is to assess if 10 mg BAY59-7939, taken once daily as a tablet, is safe and prevents blood clot which may form after a knee replacement operation.	YES	Venous Thromboembolism	DRUG: Rivaroxaban (Xarelto, BAY59-7939)|DRUG: Enoxaparin|DRUG: Placebo: tablet of Rivaroxaban|DRUG: Placebo: syringes of Enoxaparin	Composite Endpoint of Total Venous Thrombo Embolism (VTE) i.e.: Any Deep Vein Thromboembolism (DVT) (Proximal and/or Distal), Non Fatal Pulmonary Embolism (PE), Death of All Causes Per Protocol Population, Blinded, adjudicated assessment of bilateral venography, clinical signs of deep vein thrombosis (DVT) and pulmonary embolism (PE), ultrasound, clinical chemistry and coagulation factors, autops…	Incidence of the Composite Endpoint Comprising Proximal DVT, Non-fatal PE and VTE- Related Death (Major VTE) Per Protocol Population of Major VTE, Blinded, adjudicated assessment of bilateral venography, clinical signs of deep vein thrombosis (DVT) and pulmonary embolism (PE), ultrasound, clinical chemistry and coagulation factors, autopsy report, electrocardiogram (ECG), pulmonary angiography, p…		Bayer		ALL	ADULT, OLDER_ADULT	PHASE3	3148	INDUSTRY	INTERVENTIONAL	Allocation: RANDOMIZED|Intervention Model: PARALLEL|Masking: TRIPLE (PARTICIPANT, CARE_PROVIDER, INVESTIGATOR)|Primary Purpose: PREVENTION	11355|2006-002402-60	2006-06	2007-01	2008-01	2006-08-09	2012-05-10	2014-11-04	Birmingham, Alabama, 35209, United States|Tuscaloosa, Alabama, 35406, United States|Phoenix, Arizona, 85023, United States|Little Rock, Arkansas, 72205, United States|Bakersfield, California, 93309, United States|Encinitas, California, 92024, United States|Fountain Valley, California, 92708, United States|La Jolla, California, 92037, United States|Torrance, California, 90502-2004, United States|Y…
NCT05626361	Specialize Dysphagia Training and Knowledge/Competency of Nurses	https://clinicaltrials.gov/study/NCT05626361		COMPLETED	The aim of this research is to determine the effect of specialized dysphagia training on knowledge and competency of nurses.	NO	Dysphagia	OTHER: Dysphagia training|OTHER: Reading material	Nurses Knowledge and competency regarding dysphagia scale, Change from base line, Nurses knowledge and competency regarding dysphagia scale is self developed scale. The scale include items related to anatomy physiology, risk factors, sign and symptoms, complications, screening, and management measured on 11 point scale., 1st day|Nurses Knowledge and competency regarding dysphagia scale, Change fr…	The simulation Design scale, Changes from baseline, The simulation design scale is twenty item five point scale. It is used to evaluate design features of simulation. The instrument is divided into two parts: one part is about the presence of specific features in the simulation, while the other part is about the importance of those features to the learner. The rating of the specific features is f…		Riphah International University		ALL	ADULT	NA	64	OTHER	INTERVENTIONAL	Allocation: RANDOMIZED|Intervention Model: PARALLEL|Masking: NONE|Primary Purpose: OTHER	REC/13106 Raffa Mubeen	2022-11-20	2023-02-10	2023-02-20	2022-11-23		2023-04-03	District Headquarters Hospital Chakwal, Chakwal, Punjab, 48800, Pakistan
NCT05218161	Hemodynamic Effect of Dexmedetomidine Alone With Dexmedetomidine Plus Ketamine Combination in CABG	https://clinicaltrials.gov/study/NCT05218161		ACTIVE_NOT_RECRUITING	In post cardiac surgery, many cardiovascular and other complications may occur that lead to increase in mortality and hospital stays. Meticulous perioperative management is important to avoid these adverse events. Tachycardia is the main cause of post coronary artery bypass graft (CABG) myocardial ischemia which can be decreased by sedation and analgesia.	NO	Hemodynamic Instability	DRUG: Dexmedetomidine alone	Hemodynamic stability, Hemodynamic stability:If blood pressure and heart rate are with in appropriate limits,it will be considered as hemodynamically stable. Blood pressure:MAP\>65 mmhg is considered stable. Heart rate:80-100 bpm is considered stable., 06 months			Chaudhry Pervaiz Elahi Institute of Cardiology		ALL	ADULT	NA	40	OTHER_GOV	INTERVENTIONAL	Allocation: RANDOMIZED|Intervention Model: PARALLEL|Masking: QUADRUPLE (PARTICIPANT, CARE_PROVIDER, INVESTIGATOR, OUTCOMES_ASSESSOR)|Primary Purpose: SUPPORTIVE_CARE	CPEIC No. 153|153	2021-01-01	2022-02-01	2022-03-01	2022-02-01		2022-02-01	CPEIC, Multan, Pakistan
NCT05931510	Release Versus Post Isometric Relaxation Among Futsal Players With Shin Splints	https://clinicaltrials.gov/study/NCT05931510		RECRUITING	The aim of the study is to determine the effects of myofascial release versus post isometric relaxation among futsal players with shin splints	NO	Shin Splint	OTHER: Myofscual release|OTHER: Post isometric relaxation.	Numeric pain rating scale, Numeric pain rating scale NPRS is a subjective measure in which Pain intensity is frequently measured on an 11-point pain intensity scale (PI-NRS), where 0=no pain and 10=worst possible pain., 3 months|Lower extremity functional scale, Lower extremity functional scale LEFS is a valid, reliable, and responsive tool that can be used to measure function in patients with lo…			Riphah International University		MALE	ADULT	NA	32	OTHER	INTERVENTIONAL	Allocation: RANDOMIZED|Intervention Model: PARALLEL|Masking: SINGLE (PARTICIPANT)|Primary Purpose: TREATMENT	REC/RCR & AHS/23/0425	2022-11-22	2023-07-15	2023-07-25	2023-07-05		2023-07-05	Model town hospital, Lahore, Punjab, Pakistan
NCT04862910	Effects of Kinect-based Virtual Reality Training in Postmenopausal Women With Osteopenia	https://clinicaltrials.gov/study/NCT04862910		RECRUITING	Osteopenia is a clinical term to define the declined Bone Mineral Density (BMD) as per the normal reference values but not low enough to meet osteoporotic diagnostic criteria. A Dual-energy x-ray absorptiometry (DXA) bone scan is used to diagnose decreased BMD. Osteopenia is, as described by the World Health Organization (WHO), a score ranging from -1 to -2.5, whereas Osteoporosis is diagnosed wi…	NO	Postmenopausal Osteopenia	OTHER: Kinect Based Virtual Reality Training|OTHER: Control Group	DUAL-ENERGY X-RAY ABSORPTIOMETRY (DXA), The most commonly used Gold standard BMD test is a densitometric technique called DXA (dual-energy X-ray absorptiometry), which can be measured in vivo and validated by many studies for BMD, T-score and Z-Score., 6 Months|WHO's FRACTURE RISK ASSESSMENT TOOL (FRAX) ALGORITHM, FRAX, released in 2008 by the World Health Organization, was developed and validate…	TIMED UP AND GO TEST, According to Shumway Cook et al., the TUG is a sensitive and specific measure of probability for older adults' falls.The Test is considered a simple and validated method used clinically to assess the patients' functional mobility. During the administration of the Test, the patient is desired to stand up from a chair. Walk for three meters, turn back, walk back and then sit d…		Riphah International University		FEMALE	ADULT, OLDER_ADULT	NA	50	OTHER	INTERVENTIONAL	Allocation: RANDOMIZED|Intervention Model: PARALLEL|Masking: TRIPLE (PARTICIPANT, INVESTIGATOR, OUTCOMES_ASSESSOR)|Primary Purpose: TREATMENT	REC/Lhr/21/1102/B Saima Riaz	2021-09-01	2023-03-01	2023-04-01	2021-04-28		2023-02-22	Riaz, Lahore, Punjab, 54000, Pakistan
NCT05460910	Effects of Core Stability Exercises With and Without Treadmill Training on Balance in Children With Down Syndrome	https://clinicaltrials.gov/study/NCT05460910		RECRUITING	To find the effects of core stability exercises with and without treadmill training on balance in children with down syndrome	NO	Down Syndrome	OTHER: core stability exercises with treadmill|OTHER: core stability exercise without treadmill	Berg balance scale, berg balance scale was used to measure the functional balance in children., 8th week	Reach test, reach test is used to measure the stability in children, 8week		Riphah International University		ALL	CHILD	NA	24	OTHER	INTERVENTIONAL	Allocation: RANDOMIZED|Intervention Model: PARALLEL|Masking: DOUBLE (PARTICIPANT, INVESTIGATOR)|Primary Purpose: TREATMENT	REC/RCR & AHS/22/0712	2022-05-18	2022-10-01	2022-11-15	2022-07-15		2022-07-15	International Therapy Services Center, Lahore, Punjab, 40050, Pakistan
NCT05873010	Manual Compression and Stretching for The Myofascial Trigger Points in Upper Trapezius and Levator Scapulae	https://clinicaltrials.gov/study/NCT05873010		RECRUITING	To compare the effectiveness of manual compression and stretching for myofascial trigger points in upper trapezius and levator scapulae in male office workers	NO	Myofascial Trigger Point Pain	DIAGNOSTIC_TEST: Manual Compression and Stretching	VAS (visual analogue scale) for pain, Stretching for The Myofascial Trigger Points in Upper Trapezius and Levator Scapulae using VAS, 6 Months|mechanical algometer Scale for pain, Stretching for The Myofascial Trigger Points in Upper Trapezius and Levator Scapulae using mechanical algometer, 6 Months			Superior University		MALE	ADULT	NA	30	OTHER	INTERVENTIONAL	Allocation: NA|Intervention Model: SINGLE_GROUP|Masking: NONE|Primary Purpose: HEALTH_SERVICES_RESEARCH	DPT/Batch-Fall18/546	2023-04-01	2023-06-01	2023-08-31	2023-05-24		2023-05-24	Chaudary Muhammad Akram Teaching Hospital, Lahore, Punjab, Pakistan
NCT03766061	Onlay Mesh Hernioplasty Vs Sublay Mesh Hernioplasty for Paraumbilical Hernia Repair	https://clinicaltrials.gov/study/NCT03766061		COMPLETED	It is a randomized controlled trial in which we are comparing onlay mesh hernioplasty with sublay mesh hernioplasty for paraumbilical hernia.	NO	Paraumbilical Hernia	PROCEDURE: Onlay mesh Hernioplasty|PROCEDURE: Sublay Mesh Hernioplasty	Percentage of patients presenting with recurrence of hernia, Recurrence (defined as appearance of swelling in operative site with positive cough impulse) of hernia after surgery, 8 months	Postoperative pain from score 1 to 10, Postoperative pain measured with visual analog score after surgery with 1 being the minimum and 10 being the maximum, 3 days|Hospital Stay duration in days, hospital stay (duration of patient from surgery to discharge) after surgery, 1 week		Services Hospital, Lahore		ALL	ADULT	NA	100	OTHER_GOV	INTERVENTIONAL	Allocation: RANDOMIZED|Intervention Model: PARALLEL|Masking: NONE|Primary Purpose: TREATMENT	s8	2017-01-01	2018-07-01	2018-07-01	2018-12-05		2019-02-01	Services hospital, Lahore, Punjab, 54000, Pakistan
NCT05706961	Power Walking On Quality Of Life In Post CABG Patient Undergoing Phase 2 Cardiac Rehabilitation	https://clinicaltrials.gov/study/NCT05706961		COMPLETED	To determine the effect of power walking on quality of life in Post CABG population undergoing phase 2 cardiac rehabilitation	NO	Coronary Artery Disease	OTHER: Power Walking|OTHER: Standardized Outpatient Cardiac Rehabilitation	Heart Quality of Life questionnaire, Changes from baseline to 4 week, The 14 items in the HeartQoL scale form a bi-dimensional questionnaire with a 10-item HeartQoL physical subscale and a 4-item HeartQoL emotional subscale that provides a global assessment and evaluation of how much a patient with angina, MI, or heart fail., 4th weeks	Six Minute Walk Test (6MWT), Changes from baseline to 4 week, The 6MWT can be used in preschool children (2-5 years), children (6-12 years) adults (18-64 years), elderly adults (65+) with a wide range of diagnoses including. The test was initially designed to help in the assessment of patient with cardiopulmonary is, 4th week|BORG Rating of Perceived exertion, Changes from baseline to 4 week, The…		Riphah International University		ALL	ADULT, OLDER_ADULT	NA	38	OTHER	INTERVENTIONAL	Allocation: RANDOMIZED|Intervention Model: PARALLEL|Masking: NONE|Primary Purpose: OTHER	REC/01374 Awais Ahmed	2023-02-01	2023-07-01	2023-07-01	2023-01-31		2023-07-10	Women Institute of Rehabilitation Sciences (WIRS) and Jinnah International Hospital, AbbottÄbÄd, Khyber PkahtoonKhwa, 22010, Pakistan
NCT05751161	Effect of Gait Training With Auditory Stimuli on Balance, Gait & Funtional Independence in Stroke	https://clinicaltrials.gov/study/NCT05751161		COMPLETED	To determine the effect of gait training with auditory stimuli on dynamic balance, gait and functional independence on chronic stroke.	NO	Stroke	OTHER: conventional gait training	Berg balance scale, To identify the effect of treatment on dynamic balance. The BBS consists of 14 items scored on a 5 point ordinal scale , ramging from 0-4 ..0 means unable to sit without support .4 means able to sit independently., 6 weeks	Barthel index, it is an ordinal scale that measures functional independence in the domain of personal care and mobility., 6 weeks|Gait speed, it is the time one takes to walk a specific distance on level surface over a short distance. A distance of 3 to 10 meters is measured over a level surface with 2 meters acceleration and 2 meter for decleration, 6 weeks|POMA, It evaluates dynamic balance and…		Riphah International University		ALL	ADULT, OLDER_ADULT	NA	18	OTHER	INTERVENTIONAL	Allocation: RANDOMIZED|Intervention Model: PARALLEL|Masking: SINGLE (INVESTIGATOR)|Primary Purpose: TREATMENT	REC/RCR & AHS/22/0211	2022-02-11	2022-12-30	2023-01-30	2023-03-02		2023-03-10	Pakistan society for the rehabilitation of disabled, Lahore, Punjab, 52544, Pakistan
NCT05836961	Impact of Benazir Nashonuma Program (BNP) on Maternal and Child Nutritional Status	https://clinicaltrials.gov/study/NCT05836961		RECRUITING	The purpose of this study is to evaluate the impact of Benazir Nashonuma Program (BNP) which includes specialized nutritious food (SNF) augmented with specific reproductive health interventions during pregnancy on proportion of low birthweight babies and stunting among children, in low income setting of Pakistan. The study aims to answer if: 1. Utilization of Benazir Nashonuma Program (BNP) among…	NO	Low Birthweight|Stunting|Wasting|Malnutrition, Child|Iron Deficiency Anemia|Dietary Habits	OTHER: Benazir Nashonuma Program (BNP)	Prevalence of low birthweight, Birth weight of less than 2500 g (up to and including 2499 g) within 48 hours of delivery, Within 48-hours of delivery|Prevalence of stunting, Height-for-age â‰¤-2 SD of the WHO Child growth standards median, At 6 months of age|Prevalence of stunting, Height-for-age â‰¤-2 SD of the WHO Child growth standards median, At 12 months of age	Prevalence of wasting, Weight-for-height â‰¤-2 SD of the WHO Child growth standards median., At 6 and 12 months of age|Prevalence of Iron deficiency anemia in pregnant women, Hemoglobin levels below 11 g/dl, serum ferritin less than or equal to 30 ng/ml, mean corpuscular volume MCV below 95 fl will be considered diagnostic of iron deficiency anemia, At 9th month on pregnancy|Prevalence of Iron de…		Aga Khan University	International Food Policy Research Institute|Bill and Melinda Gates Foundation|London School of Hygiene and Tropical Medicine	FEMALE	ADULT	NA	5500	OTHER	INTERVENTIONAL	Allocation: NON_RANDOMIZED|Intervention Model: PARALLEL|Masking: NONE|Primary Purpose: PREVENTION	BNP Study	2023-02-01	2025-09	2026-09	2023-05-01		2023-05-01	Aga Khan Office, Dadu, Sindh, Pakistan
NCT04764461	Use of Customized GROW Charts for Detection of SGA in Low Risk Woman.	https://clinicaltrials.gov/study/NCT04764461		UNKNOWN	A prospective randomised control trial to evaluate the effectiveness of customised growth charts for detection of small for gestational age fetus in low risk women, in comparison to conventional standard of care.	NO	Small for Gestational Age at Delivery	OTHER: Use of customised GROW Charts	Change in detection rate of SGA in low risk women using GROW charts, detection rate of Small for gestational age in control and intervention group, 1.5 years	Change in perinatal outcomes between control and Intervention group in low risk women., Gestational age at time of delivery (days), 1.5 years|Rate of Apgar score at the time of birth, Apgar score (good or poor), 1.5 years|Rate of Type of labor in control and intervention group, Labor type (spontaneous or induced), 1.5 years|Rate of mode of delivery in the control and Intervention group, Mode of d…		Fatima Memorial Hospital	Fetal Medicine Research Center, Spain	FEMALE	ADULT	NA	1000	OTHER	INTERVENTIONAL	Allocation: RANDOMIZED|Intervention Model: PARALLEL|Masking: NONE|Primary Purpose: DIAGNOSTIC	FMH01	2021-02-14	2022-07-15	2022-07-15	2021-02-21		2021-02-21	Fatima Memorial College of Medicine and Dentistry, Lahore, Punjab, 54000, Pakistan
NCT00158561	Chlorproguanil/Dapsone Compared With Chloroquine and SP for Vivax Malaria	https://clinicaltrials.gov/study/NCT00158561		COMPLETED	To determine whether two cheap antifolates (chlorproguanil-dapsone and sulfadoxine-pyrimethamine) which work against falciparum malaria in this region are sufficiently effective against vivax malaria to be deployed in areas where diagnosis is poor and the burden of malaria is high, a randomised controlled trial of the three drugs is being undertaken comparing their efficacy in treating malaria.	NO	Malaria|Vivax Malaria	DRUG: sulfadoxine-pyrimethamine and chlorproguanil-dapsone	Day 14 slide clearance rate (complete clearance of parasites), assessed by microscopists who are blind to treatment allocation.	Day 28 slide clearance rate defined as the number of treated patients with clearance of parasitaemia within 14 days of starting treatment, without subsequent recrudescence up to day 28.|Day 14 clinical failure rate (presence of symptoms of malaria in the presence of parasitaemia).|Day 28 clinical failure rate.|Adverse events.|Haemoglobin level increased by at least 1g/dl by day 14.|Clearance of g…		London School of Hygiene and Tropical Medicine	HealthNet TPO	ALL	CHILD, ADULT, OLDER_ADULT	PHASE3	750	OTHER	INTERVENTIONAL	Allocation: RANDOMIZED|Intervention Model: PARALLEL|Masking: NONE|Primary Purpose:	ITDCKD45	2004-02		2006-03	2005-09-12		2017-01-12	HealthNet International, Peshawar, Pakistan
NCT05816161	Integrated Neuromuscular Inhibition Technique and Myofascial Release on Cervical Range of Motion and Dysfunction	https://clinicaltrials.gov/study/NCT05816161		ENROLLING_BY_INVITATION	to findout the improvement by Integrated Neuromuscular Inhibition Technique and Myofascial Release on Cervical Range of Motion and Dysfunction	NO	Myofascial Trigger Point Pain	DIAGNOSTIC_TEST: Integrated Neuromuscular Inhibition Technique|DIAGNOSTIC_TEST: Myofascial Release	Cervical Range of Motion measurement, 6 Months			Superior University		ALL	ADULT	NA	30	OTHER	INTERVENTIONAL	Allocation: RANDOMIZED|Intervention Model: PARALLEL|Masking: NONE|Primary Purpose: HEALTH_SERVICES_RESEARCH	DPT/Batch-Fall17/548	2023-04-01	2023-06-01	2023-08-31	2023-04-18		2023-04-18	Chaudhary Muhammad Akram Hospital, Lahore, Punjab, Pakistan
NCT05298761	Efficacy of I/v Nalbuphine v/s Iv Lignocain in Attanuation of Pressor Responseduring Laryngeoscopy and Intubation in Middle Age Patient Planned for Thyroid Surgery	https://clinicaltrials.gov/study/NCT05298761		NOT_YET_RECRUITING	Comparison of I/V nalbuphine versus I/V xylocain in attanuation of pressor response during intubation and laryngeoscopy in patients undergoing for thyroid surgery,selection of better supressor agent minimises the drug repated side effects like hypertention tachycardia but also helps in heamodynamically stability at induction.	NO	Hemodynamic Stability	DRUG: Lignocaine	Reduce stress response during intubation and hemodynamic stabilty, Assesment of Hemodynamic stability by observing vital signs, 10 minutes|Achieve hemodynamic stabilty and smooth intubation, Assesment of hemodynamic stability by clinical examination of vital signs, 10 minutes			Sheikh Zayed Medical College		ALL	ADULT	EARLY_PHASE1	60	OTHER_GOV	INTERVENTIONAL	Allocation: RANDOMIZED|Intervention Model: PARALLEL|Masking: SINGLE (PARTICIPANT)|Primary Purpose: HEALTH_SERVICES_RESEARCH	ASarwar	2022-03-30	2022-10-01	2022-12-01	2022-03-28		2022-03-28	Dr.amna, Rahim Yar Khan, Punjab, 092, Pakistan
NCT04668053	Hip Flexor Resistance Training on Pin Young Female Cricket Players	https://clinicaltrials.gov/study/NCT04668053		COMPLETED	The aim of this research is to study the role of hip flexor strength in the act of particular movement tasks generally required in cricket. In young cricket players, hip flexor training protocol may be productive in improving the acceleration time of sprint and shuttle run. It was a Randomized Controlled Trial conducted in National Cricket Academy Lahore, Lahore zonal Cricket Academy, Multan High…	NO	Hip Flexion Contractures	OTHER: Traditional training protocol|OTHER: Hip flexor resistance protocol	Hand Held Dynamometer:, Muscle testing was performed using the ''make test'' method of muscle testing in which the subject applied a maximum muscle contraction to the examiner's hand holding the dynamometer. Players were asked to hold the muscle contraction for 2 s. The maximum highest force from two trials has been used for strength assessments., 6th week	40-yard Dash, This test used to evaluate the acceleration and speed characteristics of an athlete. Participants has been asked to perform a 40-yard sprint from a motionless place which has been used to estimate the acceleration and speed attributes of participant. Each participant executed 2 best effort sprints of 40-yard wearing their own running shoes. Time was measured using a digital stop wat…		Riphah International University		FEMALE	CHILD, ADULT	NA	60	OTHER	INTERVENTIONAL	Allocation: RANDOMIZED|Intervention Model: PARALLEL|Masking: SINGLE (OUTCOMES_ASSESSOR)|Primary Purpose: TREATMENT	REC/00578 Saima Naseem	2020-07-01	2020-11-01	2020-12-08	2020-12-16		2020-12-16	National Cricket Academy Lahore, Lahore, Lahore, Punjab, 54000, Pakistan
NCT05258253	Effects of HIA and PCE in Primary Dysmenorrhea	https://clinicaltrials.gov/study/NCT05258253		COMPLETED	The main purpose of study is to manage the unpleasant pain suffered by females during Mensturation. The aim of this study is to guide physiotherapist that how to apply these exercises to manage dysmenorrhea.	NO	Primary Dysmenorrhea	OTHER: High intensity aerobics|OTHER: Pelvic clock exercises	Visual analogue scale, Scores are recorded by making a mark on a 10-cm line that represents a continuum between "no pain" and "worst pain.", last 1 day	DASS 21, DASS-21 scale contains 7 items, divided into subscales with similar content., last 1 day		Riphah International University		FEMALE	CHILD, ADULT	NA	28	OTHER	INTERVENTIONAL	Allocation: RANDOMIZED|Intervention Model: PARALLEL|Masking: DOUBLE (PARTICIPANT, INVESTIGATOR)|Primary Purpose: TREATMENT	REC/Lhr/21/0505 Asmaa Qamar	2021-02-08	2021-07-13	2021-11-13	2022-02-28		2022-02-28	Rasheeda gynae hospital, Hafizabad, Punjab, 140111, Pakistan
NCT05440461	Reliability and Validity Study of Urdu Version of Oxford Knee Score in Patients With Knee Osteoarthritis	https://clinicaltrials.gov/study/NCT05440461		RECRUITING	* To translate the Oxford knee score into Urdu language * To evaluate the reliability and validity of Urdu Version of Oxford knee score for accessing pain and physical function in patients with knee osteoarthritis. * To evaluate the correlation of Oxford knee score with Western Ontario McMaster universities osteoarthritis index and International Knee Documentation Committee	NO	Knee Osteoarthritis		Oxford knee score, Oxford knee score is 12 items self-evaluation form which is used to evaluate the knee Osteoarthritis. Oxford knee score is used to evaluate pain and physical disability., 1st day|Western Ontario McMaster universities osteoarthritis index, Western Ontario McMaster universities osteoarthritis index is a 24 items to evaluate knee Osteoarthritis. First 5 items are used to evaluate …			Riphah International University		ALL	ADULT, OLDER_ADULT		100	OTHER	OBSERVATIONAL	Observational Model: |Time Perspective: p	REC/FSD/0290	2021-05-30	2022-07-20	2022-07-20	2022-06-30		2022-06-30	Ripah International University, Faisalabad, Punjab, 38000, Pakistan
NCT05637060	Bioequivalence Study of Rosuvastatin Tablet	https://clinicaltrials.gov/study/NCT05637060	BE	COMPLETED	This study is designed to explore the bioequivalence of Test Product Vaptor (Rosuvastatin) 20 mg Tablet with the reference product Crestor (Rosuvastatin) 20 mg tablet under fasting conditions in healthy Pakistani male subjects.	NO	Healthy Individuals	DRUG: Test Drug|DRUG: Reference Drug	maximum plasma concentration, maximum drug concentration in plasma after dose, up to 72 hours post dose|Time to reach maximum plasma concentration, Time required for the drug to reach maximum plasma concentration, 0 to 72 hours post dose|AUC (Area under concentration vs time curve), Area under the time versus plasma drug concentration curve, 0-72 hours			University of Karachi	The Searle Company Limited	MALE	ADULT	NA	36	OTHER	INTERVENTIONAL	Allocation: RANDOMIZED|Intervention Model: CROSSOVER|Masking: NONE|Primary Purpose: OTHER	CB-027-ROS-2018/Protocol/1.0	2022-11-24	2022-12-06	2022-12-15	2022-12-05		2023-03-22	Muhammad Raza Shah, Karachi, Sindh, 75270, Pakistan
NCT04686760	Efficacy of Inhaled Nitroglycerin in Moderate to Critically Ill COVID-19 Patients	https://clinicaltrials.gov/study/NCT04686760		COMPLETED	In current analysis moderate to severely ill Covid-19 infected patients will be nebulized with nitroglycerin, and they will be compared with the standard nebulization	NO	Corona Virus Infection	DRUG: Nitroglycerin	ratio of partial pressure of oxygen in arterial blood to fraction of inhaled oxygen, 5-7 days|Oxygen demand, 5-7 days	Duration of hospital stay, 15 days		University of Lahore		ALL	CHILD, ADULT, OLDER_ADULT	NA	278	OTHER	INTERVENTIONAL	Allocation: RANDOMIZED|Intervention Model: PARALLEL|Masking: NONE|Primary Purpose: TREATMENT	IRBEC/BIH/08-2020	2020-11-15	2021-12-15	2022-03-15	2020-12-29		2022-05-18	Bahria Town International Hospital, Lahore, Punjab, 54000, Pakistan
NCT04611360	Anodal Transcranial Direct Current Stimulation on Mobility and Balance in Post Stroke Patients.	https://clinicaltrials.gov/study/NCT04611360		COMPLETED	To determine the effects of anodal transcranial direct current stimulation on mobility and balance in post stroke patients.	NO	Stroke	OTHER: Anodal Transcranial Direct Current Stimulation Group|OTHER: Conventional Training Exercises Group	Modified Rankin Scale, It is commonly used for measuring the degree of disability or dependence in the daily activities of people who have suffered a stroke or other neurological disorders.The scale runs from 0-6,running from perfect no symptoms to death.The inter rater reliability of Modified Rankin Scale (MRS) for stroke is (0.95), 6 week|Dynamic Gait Index, Dynamic Gait Index (DGI) was to eval…			Riphah International University		ALL	ADULT, OLDER_ADULT	NA	40	OTHER	INTERVENTIONAL	Allocation: RANDOMIZED|Intervention Model: PARALLEL|Masking: NONE|Primary Purpose: TREATMENT	Rec/00502 Sundus Akhtar	2019-01-10	2019-06-10	2019-07-30	2020-11-02		2020-11-02	Pakistan Railway General Hospital, Rawalpindi, Punjab, 46000, Pakistan
NCT04820660	Task-oriented Progressive Resistance Strength Training and Balance Exercises on Lower Limb in Individuals With Stroke	https://clinicaltrials.gov/study/NCT04820660		COMPLETED	Stroke is ranked as the number fifth cause of death and a main cause of disability in the United States. It affects the arteries which supply blood to and within the brain. If the blood supply to the brain is disrupted, it will not be able to receive oxygen and the nutrients which are transported by those arteries. This leads to the death of brain cells having a magnificent effect on the function…	NO	Stroke	OTHER: Task orientated strengthening training|OTHER: Balance training exercises	Berg Balance Scale (BBS), Zero indicates the lowest level of function and 4 the highest level of function. The total score ranges from 0 to 56., 4months|Fugl Meyer Assessment Lower Extremity, Scoring is based on direct observation of performance. Scale items are scored on the basis of ability to complete the item using a 3-point ordinal scale where 0=cannot perform, 1=performs partially and 2=per…			Riphah International University		ALL	ADULT	NA	18	OTHER	INTERVENTIONAL	Allocation: RANDOMIZED|Intervention Model: PARALLEL|Masking: DOUBLE (PARTICIPANT, OUTCOMES_ASSESSOR)|Primary Purpose: TREATMENT	REC/Lhr/19/2033 Hira Javed	2019-03-01	2019-10-30	2019-12-30	2021-03-29		2021-03-30	Riphah IU, Lahore, Punjab, 54000, Pakistan
NCT02155153	Role of Chewing Gum in Reducing Post Operative Ileus After Reversal of Ileostomy	https://clinicaltrials.gov/study/NCT02155153		COMPLETED	Postoperative ileus is generally referred to as the transient impairment of bowel motility after abdominal or other surgery and diagnosed by postoperative abdominal pain vomiting constipation and distension. The potential complications of prolonged POI include increased postoperative pain, increased nausea and vomiting, pulmonary complications, poor wound healing, delay in resuming oral intake, d…	NO	Postoperative Ileus	OTHER: Sugar Free Chewing Gum	passage of flatus, within 48 hours after the operation			Services Hospital, Lahore		ALL	CHILD, ADULT	NA	100	OTHER_GOV	INTERVENTIONAL	Allocation: RANDOMIZED|Intervention Model: SINGLE_GROUP|Masking: SINGLE (OUTCOMES_ASSESSOR)|Primary Purpose: TREATMENT	cg1	2014-06	2015-12	2015-12	2014-06-04		2016-02-01	Services hospital lahore, Lahore, Punjab, 54000, Pakistan
NCT02824653	Allogenic Bone Marrow Mesenchymal Stem Cells Infusion in Patients With Steroid-refractory GVHD	https://clinicaltrials.gov/study/NCT02824653		COMPLETED	Graft versus host disease is a serious and often life-threatening complication in allogeneic haematopoietic stem cell transplantation. Although corticosteroids are the first-choice of treatment in these patients, but about 30-50% patients do not respond to it and develop steroid-refractory GVHD. Mesenchymal stem cells (MSC) have emerged as a promising treatment option in these patients. This phas…	NO	Graft Versus Host Disease	BIOLOGICAL: Mesenchymal Stem Cells	Incidence of treatment-emergent adverse events and complications [Safety and Tolerability], Safety will be evaluated by reporting any incidence of adverse event, complication and toxicity related to administration of MSCs within 4 weeks of last infusion ., 4 weeks|Acute GVHD-restaging [Efficacy], Efficacy of ex-vivo expanded allogenic mesenchymal stem cell infusion will be determined by organ-spe…	Survival analysis at six months after MSC infusion, Documenting patients' survival status after 6 months of receiving MSC infusion To document relapse of hematological malignancies post-MSC infusion. Evaluation of late infectious complications or toxicities after MSC infusion., 6 months|Incidence free survival at six months after MSC infusion, To document rate of GVHD recurrence in patients after…		National Institute of Blood and Marrow Transplant (NIBMT), Pakistan		ALL	CHILD, ADULT, OLDER_ADULT	PHASE1|PHASE2	10	OTHER_GOV	INTERVENTIONAL	Allocation: NA|Intervention Model: SINGLE_GROUP|Masking: NONE|Primary Purpose: TREATMENT	AFBMTC-GVHD-2015	2015-01	2016-07	2016-12	2016-07-07		2017-01-25	Armed Forces Bone Marrow Transplant Centre, Rawalpindi, Punjab, 46000, Pakistan
NCT05338853	Comparative Effects of Gongs Mobilization and Scapular Mobilization on Adhesive Capsulitis	https://clinicaltrials.gov/study/NCT05338853		RECRUITING	Adhesive Capsulitis also known as frozen shoulder is a self-limiting disorder of the shoulder joint characterized by pain, loss of joint ROM and functional limitation which usually resolves in 12-15 months. I Different physical therapy techniques and modalities have been used in reducing pain and increasing ROM in frozen shoulder. It is a randomized clinical trial and random sampling was used wit…	NO	Adhesive Capsulitis	OTHER: Gongs mobilization|OTHER: scapular mobilization	Numeric pain rating scale, The 11-point NPRS consists of numbers between 0 and 10 where 0 indicates "no pain" and 10 indicates "maximum pain." The respondent is instructed to identify one number between 0 and 10, which is best representative of their pain intensity., 4months|Degree of Range of motion, goniometer will be used to take ranges, 4 months|The Shoulder Pain and Disability Index (SPADI),…			Riphah International University		ALL	ADULT	NA	30	OTHER	INTERVENTIONAL	Allocation: RANDOMIZED|Intervention Model: PARALLEL|Masking: NONE|Primary Purpose: TREATMENT	REC/RCR&AHS/22/0103	2022-06-15	2022-12-15	2022-12-15	2022-04-21		2022-07-19	Railway Hospital, Islamabad, Punjab, 54000, Pakistan
NCT05587660	Early Functional Outcomes in Unisplaced Neck of Femur Fracture Treated With Partially Threaded and Fully Threaded Cannulated Screw Fixation in Patients of Age 60 and Above	https://clinicaltrials.gov/study/NCT05587660		COMPLETED	This study is done to compare the partially threaded versus fully threaded cannulated screw fixation methods in stable neck of femur fracture in terms of early functional outcomes in patients of age 60 and above. A total of 82 (41 in each group) patients of both genders, aged 60 or above. The Radiographic Union Scale for Hip (RUSH) and Harris Hip score to be used to evaluate fracture healing.	NO	Neck of Femur Fracture	PROCEDURE: Fully threaded cannulated screws	Harris Hip Score (RUSH SCORE), Harris Hip Score (RUSH SCORE) is the method to assess the result of hip surgery and is intended to evaluate various hip disabilities and methods of treatment. RUSH Score was calculated with "Rradiographic Union Score for Hip (RUSH)", designed to improve intra-and inter-observer reliability when describing the radiographic healing., 6-months			Nishtar Medical University		ALL	ADULT, OLDER_ADULT	NA	82	OTHER	INTERVENTIONAL	Allocation: RANDOMIZED|Intervention Model: FACTORIAL|Masking: NONE|Primary Purpose: TREATMENT	NishtarMU123	2021-07-01	2022-07-30	2022-07-30	2022-10-20		2022-10-20	Nishtar Medical University Hospital, MultÄn, Punjab, 63100, Pakistan
NCT05979753	Effects Of High Intensity Interval Training On Speed And Explosive Strength In Sprinters	https://clinicaltrials.gov/study/NCT05979753		COMPLETED	High Intensity Interval Training (HIIT) is a type of exercise that alternates between short bursts of high and low intensity activity. The physical components may be improved very effectively and efficiently with this kind of training. The choice of an effective practice strategy could be very beneficial because boosting an athlete's performance is correlated with improving their physical compone…	NO	Sprinters	OTHER: EFFECTS OF HIGH INTENSITY INTERVAL TRAINING IN SPRINTERS	High Intensity Interval Training, It consists of athletes who will perform these exercises 4 sessions per week for the period of 5 weeks. * 100 m runs with 30 seconds rest * 400 m runs with 90 seconds rest * Bouts of 120 second runs with 120 second rest * 30 second all out running sprinting with 3-minute rest * Duration and intensity of exercises will be modified accordingly, 6 Months|Conventiona…			Riphah International University		ALL	ADULT	NA	36	OTHER	INTERVENTIONAL	Allocation: RANDOMIZED|Intervention Model: PARALLEL|Masking: SINGLE (INVESTIGATOR)|Primary Purpose: HEALTH_SERVICES_RESEARCH	Riphah123	2022-12-07	2023-07-03	2023-07-10	2023-08-07		2023-08-07	Pakistan Sports Board, Lahore, Punjab, Pakistan
NCT01647360	Severity of Bleeding as a Predictor of Quality of Life (QoL) in Women With Heavy Menstrual Bleeding (HMB) Under Dydrogesterone Treatment	https://clinicaltrials.gov/study/NCT01647360		COMPLETED	Dydrogesterone is a retroprogesterone with a molecular structure similar to natural progesterone. As a C-21 steroid, it has a high affinity for progesterone receptors, a low antigonadotropic activity and antiestrogenic activity, but almost no estrogenic or androgenic activity. Dydrogesterone (DuphastonÂ©) is indicated for dysfunctional bleeding. In this study, women suffering from menorrhagia and…	NO	Menorrhagia|Metrorrhagia		EQ-5D Quality of Life questionnaire, The EQ-5D assesses five dimensions of HRQOL: mobility, self-care, usual activities, pain or discomfort, and anxiety or depression. Each dimension is measured on a three-point ordinal scale where a higher score corresponds to a worse health state (no limitation, some limitation, and greatest limitation in HRQOL). This will be evaluated at baseline and then at e…	Pictorial Blood Assessment Chart (PBAC) score, PBAC score of 100 or more corresponds with heavy menstrual bleeding. PBAC score will be assessed at each visit to see any improvement., 3 months|Menstrual Cycle Diary, Change in the nature of menstruation will be taken into account based on the subjects' perception as recorded on the Menstrual Cycle Diary., 3 months		Abbott		FEMALE	ADULT		210	INDUSTRY	OBSERVATIONAL	Observational Model: |Time Perspective: p	P13-699	2012-06	2013-05	2013-05	2012-07-23		2013-05-29	Site reference ID/Investigator# 79836, Islamabad, Federal Capital, 44000, Pakistan|Site Reference ID/Investigator# 77674, Karachi, Sindh, 74000, Pakistan|Site Reference ID/Investigator# 77675, Karachi, Sindh, 74000, Pakistan|Site reference ID/Investigator# 77676, Karachi, Sindh, 74000, Pakistan|Site Reference ID/Investigator# 77677, Karachi, Sindh, 74000, Pakistan|Site Reference ID/Investigator# …
NCT05022160	Preventing Catheter Related Bladder Discomfort (CRBD) With Bilateral Pudendal Nerve Block	https://clinicaltrials.gov/study/NCT05022160		UNKNOWN	Bladder irrigation with a 3 way foley catheter is an important component of post operative management of transurethral bladder surgeries. But it is associated with a high incidence of bladder discomfort. Catheter related bladder discomfort (CRBD) doesn't respond to the orthodox opioid pain medication and is greatly distressful to the patients postoperatively, adversely affecting the quality of re…	NO	Bladder Neoplasm|Prostatic Neoplasms	DRUG: pudendal nerve block	Catheter related bladder discomfort, Frequency of catheter related bladder discomfort at 3,8,12 and 24 hours after surgery, 24 hours post surgery	average intensity of Catheter related bladder discomfort, average intensity of CRBD using numeric rating scale for pain at 3,8,12 and 24 hours after surgery, 24 hours post surgery		Armed Forces Hospital, Pakistan		MALE	ADULT	EARLY_PHASE1	250	OTHER	INTERVENTIONAL	Allocation: RANDOMIZED|Intervention Model: PARALLEL|Masking: SINGLE (OUTCOMES_ASSESSOR)|Primary Purpose: TREATMENT	Uro-Adm-Trg-1/IRB/2021/122	2021-08-10	2021-11-10	2021-11-10	2021-08-26		2021-08-26	Madiha Ahmed, Islamabad, 45710, Pakistan
NCT05962060	PNF With and Without EMS on Spasticity, Gait and Lower Limb Function in Chronic Stroke Patients	https://clinicaltrials.gov/study/NCT05962060		RECRUITING	The main purpose of conducting this study is to decrease the tone through PNF techniques and EMS application. By decreasing the tone, spasticity may be reduced in stroke patients and may inturn lead to better approaches to treat those patients. So, the findings of this study can help in formulation of future guidelines for management of stroke that will help the clinicians to treat such patients …	NO	Chronic Stroke	OTHER: Proprioceptive neuromuscular facilition|OTHER: Electrical muscle stimulator	Dynamic Gait Index without Electrical muscle stimulation on spasticity, gait and lower limb function in chronic stroke patients, The Dynamic Gait Index measures a participant's capacity for maintaining balance while walking in response to diverse task demands under various dynamic settings. It is a helpful test for people who have balance or vestibular issues, as well as those who are at risk of …		Modified Barthel index scale, the outcome measures are determined by the following scales: Modified Barthel index scale (MBI) is a scale of 100 points, the patient's ability to do 10 distinct ADLs is evaluated. Each activity is assigned a number based on how much assistance the patient need. Higher scores reveal more independence, whilst lower scores reveal less independence. The MBI was used to …	Riphah International University		ALL	ADULT, OLDER_ADULT	NA	22	OTHER	INTERVENTIONAL	Allocation: RANDOMIZED|Intervention Model: PARALLEL|Masking: DOUBLE (PARTICIPANT, INVESTIGATOR)|Primary Purpose: TREATMENT	REC/RCR & AHS/23/0222	2022-11-17	2023-07	2023-09	2023-07-27		2023-07-27	DHQ hospital Sheikhupra, Sheikhupura, Punjab, 571302, Pakistan
NCT05221060	Urdu Version of Kujala Questionnaire: A Reliability and Validity Study	https://clinicaltrials.gov/study/NCT05221060		COMPLETED	The aim of this research is to interpret and make Kujala Questionnaire adaptable culturally into Urdu to investigate its validity and reliability in Pakistani population among anterior knee pain or patello femoral knee pain. Also check its correlation with 36-Item Short Form Health Survey questionnaire, Lysholm Knee Scoring Scale and 2000 International Knee Documentation Committee Subjective Knee…	NO	Patellofemoral Pain Syndrome|Anterior Knee Pain Syndrome		Kujala Questionnaire, The Kujala Score is mainly used for the patients with anterior knee pain specially patients with patellofemoral pain syndrome that compromises of 13 questions asking about limping, supporting, walking , stairs descent and ascent movement, squat performance, running , jumping , sitting for a long time with flexed knee, pain intensity, swelling around joint, abnormally random …			Riphah International University		ALL	ADULT		100	OTHER	OBSERVATIONAL	Observational Model: |Time Perspective: p	REC-FSD-0239	2021-05-30	2022-02-10	2022-02-15	2022-02-02		2022-03-10	Ripah International University, Faisalabad, Punjab, 38000, Pakistan
NCT04553653	Improving Acute Hypertension Management Through Emergency Department Checklist	https://clinicaltrials.gov/study/NCT04553653		COMPLETED	The investigators hypothesize that the implementation of a checklist in acute severe hypertension would result in improving short and long-term outcomes of patients with acute severe hypertension treated in the emergency department (ED). The investigators hypothesize that in the short-term, a checklist would improve the diagnosis and management of end-organ damage as well as reduce the length of …	NO	Hypertension|Hypertensive Crisis|Hypertensive Emergency	OTHER: checklist	Change in frequency of diagnosis of hypertensive emergency, The frequency of correct diagnosis of hypertensive emergency in patients with severe hypertension with evidence of end-organ damage in the ED before and after the implementation of the checklist., Baseline and 6 months after checklist implementation	Change in the use of appropriate medications for treatment of hypertensive emergency, We will measure the compliance with the hypertensive emergency treatment protocol before and after implementation of the checklist., Baseline and 6 months after checklist implementation	Compliance with chronic treatment of hypertension as assessed through a phone call, We will follow up our patients on phone to assess their compliance with the use of antihypertensive medications., Up to 6 months post discharge from the emergency department	Johns Hopkins University	Aga Khan University|Fogarty International Center of the National Institute of Health	ALL	ADULT, OLDER_ADULT	NA	1161	OTHER	INTERVENTIONAL	Allocation: NON_RANDOMIZED|Intervention Model: SEQUENTIAL|Masking: SINGLE (PARTICIPANT)|Primary Purpose: TREATMENT	IRB00195002|5R21TW011175-02	2019-06-15	2021-04-30	2021-04-30	2020-09-17		2021-08-13	Aga Khan University, Karachi, 7440, Pakistan
NCT04588753	Active Isolated Stretch and Post Facilitation Stretch on Hamstring Flexibility in Trans-tibial Amputees.	https://clinicaltrials.gov/study/NCT04588753		COMPLETED	The aim of this study is to examine the effect of two techniques on hamstrings flexibility in trans-tibial amputees. Reduced flexibility can cause insufficiency at the workplace. Increasing flexibility is to decrease risk of injury, enhances performance and incorporate rehabilitation programs . Further studies are still needed in order to enhance patient rehabilitation protocol and anticipate the…	NO	Amputation	OTHER: active isolated stretch|OTHER: Post Facilitation Stretch	Active Knee Extension Test (AKE), used to measure hamstring flexibility. The subject be asked to lie in supine position with the non-tested limb and the pelvis will be strapped to the plinth for stabilization. The tested leg will be positioned in 90 degrees of hip flexion and the knee flexed. Hip flexion will be maintained through the use of a crossbar to maintain the proper position of hip and t…			Riphah International University		ALL	CHILD, ADULT	NA	38	OTHER	INTERVENTIONAL	Allocation: RANDOMIZED|Intervention Model: PARALLEL|Masking: SINGLE (OUTCOMES_ASSESSOR)|Primary Purpose: TREATMENT	REC/00680 Tehmina Khan	2019-12-01	2020-12-20	2020-12-20	2020-10-19		2020-12-22	PIPOS Rehabilitation Services Program, Peshawar, Khyber Pakhtunkhwa, 25000, Pakistan
NCT03849794	Chiropractic Care Plus Physiotherapy Compared to Physiotherapy Alone in Chronic Stroke Patients	https://clinicaltrials.gov/study/NCT03849794		COMPLETED	The Investigator recently conducted a study in patients who had suffered from a stroke where it investigated whether similar findings are observed following a single session of chiropractic care.36 The key findings from this study was that in a group of chronic stroke patients, with lower limb muscle weakness, plantar flexion muscle strength increased on average by 64.6% following a chiropractic …	NO	Chronic Stroke	OTHER: Experimental Group|OTHER: Control group	Fugl-Meyer Assessment (FMA), Changes from the Baseline, The Fugl-Meyer Assessment (FMA) (combined upper and lower limb )is a stroke-specific, performance-based impairment index. It is designed to assess motor function, balance, sensation and joint function in patients with post-stroke hemiplegia. It is applied clinically and in research to determine stroke severity, describe motor recovery, and t…	Stroke Specific Quality of Life Scale, Changes from the Baseline, The Stroke Specific Quality Of Life scale (SS-QOL) is a patient-centered outcome measure intended to provide an assessment of health-related quality of life (HRQOL) specific to patients with stroke. Scoring: each item shall be scored with the following key Total help - Couldn't do it at all - Strongly agree (1), A lot of help - A l…	Transcranial Magnetic Stimulation (change in level of cortico-spinal cord excitability), TMS will be used in pre and post intervention in first session only for those patients for whom motor evoked response can be evoked at resting state. A TMS assessment involves applying consistent magnetic stimuli to the brain and recording EMG activity from the targeted muscle. The level of activity in the mu…	Riphah International University		ALL	CHILD, ADULT, OLDER_ADULT	NA	100	OTHER	INTERVENTIONAL	Allocation: RANDOMIZED|Intervention Model: PARALLEL|Masking: DOUBLE (PARTICIPANT, OUTCOMES_ASSESSOR)|Primary Purpose: TREATMENT	RiphahIU Imran khan Niazi	2019-01-15	2019-06-17	2019-06-17	2019-02-21		2022-07-29	Riphah International University, Islamabad, Federal, 44000, Pakistan
NCT01471977	Treatment Adherence of Tuberculosis Medicines	https://clinicaltrials.gov/study/NCT01471977	TBAD	COMPLETED	It was hypothesized that tuberculosis patients receiving multiple interventions like educations, counseling and default tracing along with DOTS were more likely to adhere to tuberculosis treatment as compared to few interventions or DOTS only.	NO	Tuberculosis	OTHER: education,counseling, default tracers,quality of care	Proportion of patients cured, Cured: If the patient was sputum smear positive (ss+ve) at the time of enrollment, completed treatment, Had negative smear on 2 occasions during follow-up, 8 months|Proportion of patients completed treatment, Treatment completed: SS+ve, or SS-ve or extra-pulmonary, had a negative smear result at the end of intensive phase but no smear result at the end of treatment c…			Gambat Institute of Medical Sciences		ALL	ADULT, OLDER_ADULT	NA	1280	INDUSTRY	INTERVENTIONAL	Allocation: NON_RANDOMIZED|Intervention Model: SINGLE_GROUP|Masking: NONE|Primary Purpose: PREVENTION	TB	2004-01	2007-12	2010-02	2011-11-16		2011-11-16	Basic Medical Unit of Taluka Gambat, Khairpur, Sindh, Pakistan
NCT05355194	Effects of Kinesiotaping With and Without Pelvic Tilts in Dysmenorrhea	https://clinicaltrials.gov/study/NCT05355194		COMPLETED	This study aims to determine the effects of kinesiotaping with \& without pelvic tilts on pain \& menstrual distress in females with dysmenorrhea. This study will be a randomized controlled trial to compare the effectiveness of kinesiotaping with and without pelvic tilts in subjects with primary dysmenorrhea.	NO	Dysmenorrhea	OTHER: Kinesiotape|OTHER: Pelvic Tilts	Numeric Pain Rating Scale (NPRS), The Numeric Pain Rating Scale (NPRS) is an outcome measure that is unidimensional measure of pain intensity in adults. It is segmented numeric version of Visual Analogue Scale (VAS) in which respondents select a whole number from 0-10 that best reflects the intensity of their pain., up to 12 weeks|WaLLID Scale:, Proposed in 2018 by TeherÃ¡n et al., working abilit…			Riphah International University		FEMALE	ADULT	NA	30	OTHER	INTERVENTIONAL	Allocation: RANDOMIZED|Intervention Model: PARALLEL|Masking: NONE|Primary Purpose: TREATMENT	REC/Lhr/22/0505 Izza	2022-04-20	2022-10-01	2022-10-19	2022-05-02		2022-10-24	University of Sialkot, Sialkot, Punjab, 54700, Pakistan
NCT05793294	Child Health, Nutrition and Gut Microbiome Development	https://clinicaltrials.gov/study/NCT05793294	CHAMP	RECRUITING	Childhood malnutrition is a global public health issue with devastating consequences on the health, well-being, and psychosocial development of children. Emerging evidence suggests that malnourished children have immature gut microbiota compared to age-matched healthy controls and it does not repair even after nutritional interventions. The present study aims to characterize how the gut microbiom…	NO	Malnutrition|Stunting|Wasting|Underweight|Overweight and Obesity		Gut microbiome profile, Next generation sequencing to asses changes in gut microbiome diversity and functional potential at 0, 3, 6, 9, 12, 18 and 24 months of age. These data will then be categorised on the basis of nutritional status (Healthy, Stunting, Wasting), dietary patterns and health status., 2 years			Khyber Medical University Peshawar	University of Reading|Abdul Wali Khan University Mardan|University of Bern|National Institute of Health, Pakistan	ALL	CHILD		70	OTHER	OBSERVATIONAL	Observational Model: |Time Perspective: p	Gut microbiome development|NHCG-22/R2-74	2023-02-15	2024-02-28	2025-03-31	2023-03-31		2023-04-10	Category D Hospital Jamrud, Khyber, KP, Pakistan|Khyber Medical University, Peshawar, KP, 25110, Pakistan
NCT05018494	Effects Of Supervised Sensorimotor Training Through Telerehabilitation Monitoring After Total Knee Arthroplasty	https://clinicaltrials.gov/study/NCT05018494		RECRUITING	Knee Osteoarthritis (OA) along with low back pain, is one of the most frequent rheumatic disorder in the Asian regions. Total Knee Arthroplasty is considered as a gold standard management strategy for relieving symptoms due to degenerative arthritis of knee. Rehabilitation after knee arthroplasty is an essential component among this population and plays a significant role in improving the functio…	NO	Arthropathy of Knee	OTHER: experimental treatment|OTHER: common treatment	Joint position sense, through digital photography and timings will be measured the difference between the 3 repetition will be measured. error will be measured in seconds through photographic software., 6 months|Muscle thickness of Rectus femoris, through ultrasound. as muscle relax it will lengthen it will measured in mili meters, 6 months|Berg balance scale, The berg balance scale (BBS) consist…			Riphah International University		ALL	ADULT, OLDER_ADULT	NA	26	OTHER	INTERVENTIONAL	Allocation: RANDOMIZED|Intervention Model: PARALLEL|Masking: SINGLE (OUTCOMES_ASSESSOR)|Primary Purpose: TREATMENT	REC/Lhr/2033	2021-08-05	2023-08-30	2023-10-30	2021-08-24		2022-12-08	Lahore Medical and Dental College, Lahore, Punjab, 54000, Pakistan
NCT05789277	Effects of Eccentric Hamstring Training in Prevention of Hamstring Injuries in Sprinters	https://clinicaltrials.gov/study/NCT05789277		COMPLETED	The goal of this clinical trail is to determine the effects of eccentric hamstring training, in prevention of hamstring injuries in sports involving sprinting among club level athletes. The main question it aims to answer is : - Will eccentric exercises have an effect in the recovery of hamstring injuries and injury prevention in sprint performance sports among club-level athletes. Participants w…	NO	Sport Injury	OTHER: Conventional training program|OTHER: Eccentric hamstring training	Change in Functional Assessment Scale for acute hamstring injury, FASH (Functional Assessment Scale for Acute Hamstring Injuries) questionnaire has recently been developed as a disease-specific and self-administered questionnaire to grade the severity of symptoms (pain and function) in patients with hamstring injuries. The FASH consists of six items, each of which is scored on a scale of 0 to 10,…			Riphah International University		MALE	ADULT	NA	28	OTHER	INTERVENTIONAL	Allocation: RANDOMIZED|Intervention Model: PARALLEL|Masking: SINGLE (PARTICIPANT)|Primary Purpose: PREVENTION	REC/01407 MOHAIB JONATHAN	2023-04-01	2023-05-01	2023-06-01	2023-03-29		2023-07-10	Rugby Ground, Sector F-10/1, Islamabad, Pakistan
NCT04924777	Effects of Moderate Physical Activity on Glycemic Control in Type 2 Diabetes Mellitus	https://clinicaltrials.gov/study/NCT04924777		COMPLETED	The study design is to determine the effectiveness of moderate physical activity on g;lycemic control in type 2 diabetes mellitus.	NO	Type 2 Diabetes Mellitus	OTHER: Brisk Walk|OTHER: Strength training|OTHER: Aerobic Exercises	HbA1c Levels, Reduction in HbA1c levels, 3 months			Riphah International University		ALL	ADULT, OLDER_ADULT	NA	48	OTHER	INTERVENTIONAL	Allocation: RANDOMIZED|Intervention Model: PARALLEL|Masking: SINGLE (PARTICIPANT)|Primary Purpose: OTHER	REC/0929 Zainab Qadri	2021-04-01	2021-07-31	2021-07-31	2021-06-14		2021-11-26	Riphah Rehabilitation Center, Islamabad, 44000, Pakistan
NCT04491994	Clearing the Fog: Is Hydroxychloroquine Effective in Reducing COVID-19 Progression	https://clinicaltrials.gov/study/NCT04491994	COVID-19	COMPLETED	Brief Summary: Purpose of this study is to evaluate efficacy of hydroxychloroquine (HCQ) in reducing progression of Corona Virus Disease 2019 (COVID - 19) and achieving viral clearance. Condition or disease :I COVID-19 ntervention/treatment :Drug: Hydroxychloroquine Sulfate Phase: Phase III	YES	Covid19|Progression	DRUG: HCQ	Number of Participants With Progression, After start of treatment, development of fever \> 101 F for \> 72 hours, shortness of breath by minimal exertion (10-Step walk test), derangement of basic lab parameters (ALC \< 1000 or raised CRP) or appearance of infiltrates on CXR during course of treatment was labeled as progression irrespective of PCR status, 5 days	Viral Clearance, PCR negativity on day 7 and 14 after admission, 14 days		UNICEF	Pak Emirates Military Hospital Rawalpindi, Pakistan	ALL	ADULT, OLDER_ADULT	PHASE3	540	OTHER	INTERVENTIONAL	Allocation: RANDOMIZED|Intervention Model: PARALLEL|Masking: NONE|Primary Purpose: TREATMENT	Sultan Mehmood Kamran 2	2020-04-10	2020-05-31	2020-05-31	2020-07-30	2020-07-31	2020-08-21	Pak Emirates Military Hospital, Rawalpindi, Punjab, 46000, Pakistan	Study Protocol and Statistical Analysis Plan
NCT04888377	ASPIRIN: Neurodevelopmental Follow-up Trial	https://clinicaltrials.gov/study/NCT04888377		COMPLETED	A total of 620 children will be enrolled in this study from six sites in sub-Saharan Africa, South Asia, and Latin America. Half of the children's mothers will have taken aspirin and half will have taken placebo. This will allow the researchers to compare results of the two groups of children and determine if children exposed antenatally to low dose aspirin will have scores on the Bayley Scales o…	NO	Neurodevelopmental Abnormality	DRUG: Aspirin|DRUG: Placebo	BSID-III Examination, BSID-III examination at 36 months of life (+/-3months) with margins of 0-4 points. Minimum score of 1 and maximum score of 130. The lower score is a bad outcome and a higher score is good outcome., 36 months	ASQ-3, Accepted and Validated screening tool for neurodevelopment at 36 months of life (+/-3months). Minimum score of 0 and maximum score of 60. The lower score is a bad outcome and a higher score is good outcome., 36 months	Infant Feeding Index, Collection of information on breastfeeding history, feeding practices, food frequency, and recent dietary history. This is a questionnaire to determine the child's availability to basic food sources., 36 months|Family Care Indicators, Questionnaire to indicate the basic resources available to the participant (i.e. housing, medical care, etc)., 36 months	NICHD Global Network for Women's and Children's Health	Thomas Jefferson University|RTI International|Thrasher Research Fund	ALL	CHILD		666	NETWORK	OBSERVATIONAL	Observational Model: |Time Perspective: p	GN ASPIRIN Follow Up	2021-09-01	2022-06-15	2022-06-15	2021-05-17		2022-06-27	University of Alabama, Birmingham, Birmingham, Alabama, 35233, United States|University of Colorado Health Sciences Center, Denver, Colorado, 80208, United States|Christiana Care, Newark, Delaware, 19718, United States|Boston University, Boston, Massachusetts, 02115, United States|Columbia University, New York, New York, 10032, United States|University of North Carolina School of Medicine, Chapel…
NCT04820777	Effects Of Perturbation Based Balance Training in Reactive Balance Control Among Chronic Stroke Patients	https://clinicaltrials.gov/study/NCT04820777		COMPLETED	Chronic stroke patients often have impaired balance on reactive balance control. Task specific exercises are important part of the fall intervention in daily activities of life should be incorporated during the rehabilitative services Objective: Effects of perturbation based balance training in reactive balance control in chronic stroke patients.	NO	Stroke	OTHER: perturbation training|OTHER: Conventional' balance training	Tinetti performance oriented mobility assessment, POMA for gait and balance for stroke patients, 2 months|Time up and go (TUG), screening test that is a sensitive and specific measure of probability for falls among older adults\[, 2 months|Activity specific balance confidence (ABC), the Activities-specific Balance Confidence Scale (ABC Scale) is a structured questionnaire that measures an individ…			Riphah International University		ALL	ADULT, OLDER_ADULT	NA	25	OTHER	INTERVENTIONAL	Allocation: RANDOMIZED|Intervention Model: PARALLEL|Masking: SINGLE (PARTICIPANT)|Primary Purpose: TREATMENT	REC/Lhr/20/2049 Hira Irfan	2020-02-15	2020-10-20	2020-12-30	2021-03-29		2021-03-30	Binash afzal, Lahore, Punjab, 54000, Pakistan
NCT00534677	The Safety & Efficacy of Terlipressin vs Octreotide for the Control of Variceal Bleed	https://clinicaltrials.gov/study/NCT00534677		COMPLETED	Terlipressin and Octreotide are two common agents used as adjuvants in the management of variceal bleeding. Both agents have been claimed equivalent to endoscopic therapy in randomized studies. There are no head to head clinical trials of these two agents available in the literature. We aimed to compare the efficacy and safety of Terlipressin and Octreotide in combination with Endoscopic Variceal…	NO	Portal Hypertension|Cirrhosis|Hematemesis|Melena	DRUG: Terlipressin|DRUG: Octreotide	Safety & Efficacy, 5 days			Aga Khan University		ALL	ADULT, OLDER_ADULT	PHASE4	320	OTHER	INTERVENTIONAL	Allocation: RANDOMIZED|Intervention Model: PARALLEL|Masking: TRIPLE (PARTICIPANT, CARE_PROVIDER, INVESTIGATOR)|Primary Purpose: TREATMENT	297-Med/ERC-04	2004-05		2005-07	2007-09-26		2007-12-05	The Aga Khan University Hospital, Karachi, Sindh, 74800, Pakistan
NCT05058794	Comparison Among the Effects of Blood Flow Restriction Training and Conventional Exercise in Knee Osteoarthritis.	https://clinicaltrials.gov/study/NCT05058794		COMPLETED	The main objective of the study is to compare the effects of Blood flow Restriction training vs. traditional exercises on knee pain , knee functional disability and on quadriceps strength in patient with knee osteoarthritis.	NO	Osteoarthritis, Knee|Hypertrophy	OTHER: Blood flow Restriction/Resistance Training|OTHER: Conventional Therapy Group	Muscle strength, Measurement of Quadriceps strength with portable weight machine., 6 weeks|Thigh Girth, Participants will be supine lying and knee in extension, standing or knee at 90 degree. Proximal to the patellar pole superiorly one measurement with a non-elastic tape at the inguinal fold, then mark the mid-point at the mid-thigh level measuring in centimeters/inches., 6 weeks|Numeric Pain Ra…			Riphah International University		ALL	ADULT	NA	42	OTHER	INTERVENTIONAL	Allocation: RANDOMIZED|Intervention Model: PARALLEL|Masking: NONE|Primary Purpose: TREATMENT	REC/00947 Farah Anwar	2021-10-10	2022-02-11	2022-02-11	2021-09-28		2022-03-23	Gulberg Medical Complex, Islamabad, Federal, 44000, Pakistan|Medcity International Hospital, Islamabad, Federal, 44000, Pakistan
NCT03320694	Comparison of Metformin and Insulin for Management of Gestational Diabetes Mellitus	https://clinicaltrials.gov/study/NCT03320694		COMPLETED	Gestational diabetic mellitus (GDM) patients randomised to metformin or insulin group.Aim was to achieve blood sugar levels of Blood sugar fasting (BSF) \<5.3 mmol/l and 1 hour post meal\<7.8mmol/l. Both groups were followed till delivery and outcome studied.	NO	Gestational Diabetes Mellitus in Pregnancy	DRUG: Metformin|DRUG: Insulin	maternal glycemic control, Maternal glycemic control was measured by blood sugar levels, From time of randomisation till 40 weeks	Fetal macrosomia, Birth weight more than 4kg, at birth|Apgar score, \<7 at 5min, at birth|Neonatal intensive care unit (NICU) stay, Admitted to NICU, >24 hours after birth|Perinatal death, Fetal or neonatal death within 7 days, 7 days of delivery|mode of delivery, Lower segment cesarean section , Spontaneous Vaginal Delivery, Instrumental delivery, at delivery|Neonatal hypoglycemia, Neonatal bloo…		Services Institute of Medical Sciences, Pakistan		FEMALE	ADULT	PHASE3	278	OTHER_GOV	INTERVENTIONAL	Allocation: RANDOMIZED|Intervention Model: PARALLEL|Masking: NONE|Primary Purpose: TREATMENT	IRB/2015/211/SIMS	2016-02-01	2017-06-30	2017-06-30	2017-10-25		2017-10-27	Services Institute of Medical Sciences, Lahore, Punjab, Pakistan
NCT00916461	Role of Minocycline in First Episode Psychosis	https://clinicaltrials.gov/study/NCT00916461		COMPLETED	The purpose of this study is to determine whether the addition of minocycline or placebo to treatment as usual (TAU): 1. prevents the accumulation of negative symptoms and intellectual decline following a first episode of non-affective psychosis; and 2. whether minocycline stabilizes the efficacy of antipsychotics.	NO	First Episode Psychosis	DRUG: Minocycline|DRUG: Placebo	Positive and negative symptoms on Positive and Negative Syndrome Scale (PANSS), Baseline and 12 months	Clinical Global Impression (CGI), Baseline and 12 months|Global Assessment of Functioning (GAF), Baseline and 12 months|Abnormal Involuntary Movement Scale (AIMS), Baseline and 12 months|Assessment of side effects, Baseline and 12 months|Doses of antipsychotic drugs, Baseline and 12 months|neurocognitive test scores, Baseline and 12 months		Stanley Medical Research Institute	Rawalpindi Medical College, Pakistan|Pakistan Institute of Living and Learning|University of Sao Paulo	ALL	ADULT, OLDER_ADULT	PHASE1|PHASE2	52	OTHER	INTERVENTIONAL	Allocation: RANDOMIZED|Intervention Model: |Masking: DOUBLE|Primary Purpose: TREATMENT	SMRI 04T-583	2006-05	2008-03	2008-03	2009-06-09		2009-06-15	Department of Neurology, Psychiatry and Psychological Medicine, University of San Paulo, San Paulo, Brazil|Civil Hospital Karachi, Karachi, Pakistan|Karwan e Hayat, Karachi, Pakistan|Institute of Psychiatry, Rawalpindi medical College, Rawalpindi, Pakistan
NCT02526355	Development and Assessment of a Mobile Phone Based Intervention to Reduce Maternal Depression and Improve Child Health	https://clinicaltrials.gov/study/NCT02526355	TechMother	COMPLETED	The prevalence rate of maternal depression in Pakistani women and its effect on the growth and development of young children and child mortality is very high. The main objective of this study is to increase access to evidence based psychological interventions for mothers who have children of age 0 to 30 months, consistent with her values. The study will be a 2 (conditions) into 3 (Time) single bl…	NO	Maternal Depression	BEHAVIORAL: Mobile based intervention	Edinburgh Postnatal Depression Scale (EPDS), EPDS will be used to screen depression in mothers with child 0-30 months., change in scores from baseline to 3rd month and 6th month	Patient Health Questionnaire (PHQ-9), PHQ-9 will be used to assess the severity of depression, change in scores from baseline to 3rd month and 6th month|EuroQoL-5 Dimensions (EQ-5D), EQ-5D will be used to assess the health related quality of life, change in scores from baseline to 3rd month and 6th month|Generalized Anxiety Disorder - 7 (GAD-7), GAD 7 will be used to assess severity of anxiety., …	Client Satisfaction Questionnaire (CSQ), To assess participants' level of satisfaction with the treatment, 3rd month	Pakistan Institute of Living and Learning		FEMALE	ADULT	NA	208	OTHER	INTERVENTIONAL	Allocation: RANDOMIZED|Intervention Model: PARALLEL|Masking: SINGLE (OUTCOMES_ASSESSOR)|Primary Purpose: TREATMENT	TechMotherCare001	2016-01	2019-08	2019-08	2015-08-18		2022-04-25	Jinnah Hospital, Lahore, Punjab, +92, Pakistan|Chiniot Maternity Hospital, Karachi, Sindh, Pakistan|Sobhraj Maternity hospital, Karachi, Sindh, Pakistan
NCT05347355	Comparison of Spencer Technique and Gongs Mobilization in Patients With Phase ii Adhesive Capsulitis	https://clinicaltrials.gov/study/NCT05347355		RECRUITING	Adhesive capsulitis can be defined as insidious and progressive loss of both active and passive shoulder mobility in the glenohumeral joint presumably due to capsular contracture. It is associated with inflammation and stiffness of the capsule surrounding the glenohumeral joint, greatly restricting motion and causing chronic pain. The objective of this study is to compare the effects of spencer t…	NO	Adhesive Capsulitis	OTHER: Spencer technique along with conventional treatment|OTHER: Gongs Mobilization along with conventional treatment	NUMERIC PAIN RATING SCALE, Numeric pain rating scale is a measurement of pain intensity in adults. The NPRS is a segmented numeric version of visual analogue scale (VAS) in which respondent select a whole number (0 to 10) that best reflects the intensity of pain. Scores range from 0 to 10, 4 weeks|SHOULDER PAIN AND DISABILITY INDEX (SPADI), SPADI 5 is a self-administered, shoulder-specific, fixed…			Riphah International University		ALL	ADULT	NA	44	OTHER	INTERVENTIONAL	Allocation: RANDOMIZED|Intervention Model: PARALLEL|Masking: SINGLE (OUTCOMES_ASSESSOR)|Primary Purpose: TREATMENT	REC/Lhr/22/0130 Nimra	2022-04-25	2022-12-25	2023-01-10	2022-04-26		2022-06-16	Riphah Rehabilitation Center, Lahore, Punjab, 54000, Pakistan|DHQ Hospital, Sheikhupura, Punjab, 54000, Pakistan
NCT05258955	Title: Comparison of Anti-plaque Efficacy of Natural Honey With Chlorhexidine Mouthwash: A Randomized Controlled Trial	https://clinicaltrials.gov/study/NCT05258955		COMPLETED	The rationale of our study is to compare the efficacy of natural honey base preparation with other commercially available mouthwashes i.e chlorhexidine base in prevention of dental plaque formation as honey is readily available and cost effective and organic in nature. This study will help to provide the data of our community and positive result may provide a new method of oral hygiene maintenanc…	NO	Dental Plaque	OTHER: Natural honey|DRUG: Chlorhexidine mouthwash	Dental Plaque, primary outcome is to assessed the reduction on plaque level among Group A and Group B, reduction of plaque index will be assessed on 7th day, 14th day and on 21st day			Liaquat National Hospital & Medical College	Liaquat College of Medicine and Dentostry	ALL	ADULT	PHASE1	60	OTHER	INTERVENTIONAL	Allocation: RANDOMIZED|Intervention Model: PARALLEL|Masking: SINGLE (PARTICIPANT)|Primary Purpose: TREATMENT	1030419MAOM	2020-06-03	2020-12-30	2021-01-21	2022-02-28		2022-02-28	Liaquat College of Medicine and Dentistry, Karachi, Sindh, 75800, Pakistan
NCT04556955	The Comparison of PIR and GT in Mechanical Neck Pain	https://clinicaltrials.gov/study/NCT04556955		COMPLETED	The aim of this research is to compare the effects of post isometric relaxation and graston technique in mechanical neck pain. Post isometric relaxation and graston effects on pain , cervical range of motion and function. A randomized controlled trial was done at Max health hospital G-8 markaz Islamabad . The sample size was 20. The Participants were divided into two groups,10 participants in gro…	NO	Mechanical Neck Pain	DEVICE: Graston technique|OTHER: post isometric relaxation	Numeric Pain Rating Scale (NPRS) for pain., Numeric Pain Rating Scale (NPRS) for pain : is a unidimensional measure of pain intensity .The 11-point numeric scale ranges from '0' representing one pain extreme (e.g. "no pain") to '10' representing the other pain extreme (e.g. "pain as bad as you can imagine" or "worst pain imaginable") Changes from base Line Numeric Pain rating scale is a scale for…	Neck disability index for assessing functional status, It is a patient-completed, condition-specific functional status questionnaire with 10 items including pain, personal care, lifting, reading, headaches, concentration, work, driving, sleeping and recreation. The NDI has sufficient support and usefulness to retain its current status as the most commonly used self-report measure for neck pain, 1…		Riphah International University		ALL	ADULT	NA	20	OTHER	INTERVENTIONAL	Allocation: RANDOMIZED|Intervention Model: PARALLEL|Masking: SINGLE (OUTCOMES_ASSESSOR)|Primary Purpose: TREATMENT	REC/00683 Sakina Sheikh	2020-04-04	2020-11-09	2020-11-09	2020-09-21		2020-11-13	Pakistan Railway General Hospital., Rawalpindi, Punjab, 46000, Pakistan
NCT05903755	the Effect of Speed Dependent Treadmill Training on Dual Task Performance in Patient With Parkinson's Disease.	https://clinicaltrials.gov/study/NCT05903755		RECRUITING	The aim of this randomized clinical trail is to identify the impact of treadmill training on walking while doing dual task in patients with Parkinson's disease. By improving walking speed, bradykinesia would be reduced in Parkinson's patients. So, the findings of this study can help in formulation of future guidelines for management of Parkinson's that will help the clinicians to treat such patie…	NO	Parkinson Disease	DEVICE: speed dependent treadmill training on moderate speed|DEVICE: speed dependent treadmill training on slow speed	Unified Parkinson disease rating scale (UPDRS-III), UPDRS-III is a "Gold standered" for Parkinson disease. It completely access the body function, activities and participation of Parkinson's patient. It consist of 6 session. We will only use Scale's motor component, which consist of 14 item. Each sign and symptom is rated on a 5-point scale (ranging from 0 to 4) higher score represent severe impa…	dual task gait speed test, This test use to access the dual-task gait speed. the gait speed will be measured in single task first, and then in dual task before and after the treatment., 1 day		Riphah International University		ALL	ADULT, OLDER_ADULT	NA	22	OTHER	INTERVENTIONAL	Allocation: RANDOMIZED|Intervention Model: PARALLEL|Masking: DOUBLE (PARTICIPANT, INVESTIGATOR)|Primary Purpose: TREATMENT	REC/RCR &AHS/23/0223	2023-01-02	2023-10	2023-10	2023-06-15		2023-06-15	General Hospital, Lahore, Punjab, 54000, Pakistan
NCT05811455	Comparative Effects of Aerobic Exercises and Progressive Muscle Relaxation Exercises on Pain and Quality of Life	https://clinicaltrials.gov/study/NCT05811455		COMPLETED	Premenstrual syndrome is the clinical condition in which reproductive age females suffer from emotional and physical symptoms not related to any disease, starting usually 5 days before the menstrual cycle for 3 consecutive cycles.	NO	Pain Syndrome|Anxiety	OTHER: Aerobic exercises|OTHER: Progressive muscle relaxation	1. For Anxiety, Depression: â€¢ DASS-21 The Depression, Anxiety and Stress Scale - 21 Items (DASS-21), The Depression, Anxiety and Stress Scale - 21 Items (DASS-21) is a set of three self-report scales designed to measure the emotional states of depression, anxiety and stress.(16), 6 weeks|Numerical rating scales (NRSs), Numerical rating scales (NRSs) are the simplest and most commonly used scale…			Riphah International University		FEMALE	ADULT	NA	42	OTHER	INTERVENTIONAL	Allocation: RANDOMIZED|Intervention Model: PARALLEL|Masking: NONE|Primary Purpose: TREATMENT	REC/RCR & AHS/22/054	2022-11-02	2022-12-30	2023-01-30	2023-04-13		2023-04-13	Johar Institute of Professional Studies, Lahore, Punjab, Pakistan
NCT05067855	Effects of Pilates Exercises in Squash Players	https://clinicaltrials.gov/study/NCT05067855		COMPLETED	To determine the effectiveness of Pilates Exercises on service speed and agility in Squash Players	NO	Sports Physical Therapy	OTHER: Pilates exercise program group	Speed Measuring Gun, Bushnell Speed Radar will be used. It uses digital technology to provide instantaneous speed measurement to +/_ .one mile per hour (MPH)/+/_.two kilometer per hour (KPH) accuracy.The Bushnell Speed Radar is a simple, point and shoot radar gun for all kinds of sports enthusiasts. The Bushnell Speed Radar measures the speed of a baseball at 10-110 MPH(16-177 KPH) from 90 feet (…			Riphah International University		ALL	CHILD, ADULT	NA	20	OTHER	INTERVENTIONAL	Allocation: NA|Intervention Model: SINGLE_GROUP|Masking: NONE|Primary Purpose: TREATMENT	REC/01020 Maryam Ishfaq	2021-01-01	2022-06-01	2022-06-01	2021-10-05		2022-12-08	Sport Complex, Peshawar, KPK, 24840, Pakistan
NCT04707755	Motor Imagery Technique on Lower Limb Function Among Stroke Patients.	https://clinicaltrials.gov/study/NCT04707755		COMPLETED	To determine the effects of motor imagery technique on lower limb function among stroke patient. To determine the effects of motor imagery technique on lower limb spasticity among stroke patients. To determine the effects of motor imagery technique on gait among stroke patients. To determine the effects of motor imagery technique on quality of life among stroke patients	NO	Spasticity as Sequela of Stroke|Gait, Hemiplegic|Quality of Life	OTHER: Motor imagery technique|OTHER: Conventional Physical Therapy	Lower Extremity Function scale, It is 20 items questionnaire, measure the lower extremity function scoring from 1 to 4 for each items, in which minimum score is 0 and maximum score of 80 shows the maximum functional status. It has a valid and reliable tool to measure the lower extremity functional status., 8 weeks|Dynamic Gait Index, It assess gait, balance and fall risk, with 24 is the maximum s…			Riphah International University		ALL	ADULT, OLDER_ADULT	NA	20	OTHER	INTERVENTIONAL	Allocation: RANDOMIZED|Intervention Model: PARALLEL|Masking: NONE|Primary Purpose: TREATMENT	REC00664 Izharuddin	2020-08-30	2020-11-28	2020-11-30	2021-01-13		2021-01-13	Bibi Zahida Memorial Teaching Hospital, Peshawar, KPK, 251900, Pakistan
NCT04238208	The Efficacy and Safety Profile of Capsaicin 8% Patch Versus 5% Lidocaine Patch in Males With Diabetic Neuropathy	https://clinicaltrials.gov/study/NCT04238208		COMPLETED	The study aims to compare the effectiveness and tolerability of using lidocaine 5% patch to 8% capsaicin patch in patients with diabetic neuropathy. Assessment of analgesic effectiveness was assessed by observing any change in the Numeric Pain Rating Scale (NPRS) score, average daily pain Brief Pain Inventory (BPI) for painful diabetic peripheral neuropathy (BPI-DPN Q4) and Patient Global Impress…	NO	Diabetic Nerve Problems|Diabetic Neuropathy|Diabetic Complications Neurological	DRUG: Lidocaine 5% patch|DRUG: Capsaicin 8% Patch, Per 10 Square Centimeters	Outcome 1 Brief Pain Inventory (BPI) for painful diabetic peripheral neuropathy (BPI-DPN Q4) scores, Brief Pain Inventory (BPI) for painful diabetic peripheral neuropathy (BPI-DPN Q4) scores. diabetes at its worst over the past 24 hours"). Each BPI item uses a 0-10 numeric rating scale anchored at zero for "no pain" and 10 for "pain as bad as you can imagine" for Severity, and "does not interfere…			Corporacion Parc Tauli		MALE	ADULT	PHASE4	290	OTHER	INTERVENTIONAL	Allocation: RANDOMIZED|Intervention Model: PARALLEL|Masking: QUADRUPLE (PARTICIPANT, CARE_PROVIDER, INVESTIGATOR, OUTCOMES_ASSESSOR)|Primary Purpose: SUPPORTIVE_CARE	LIDCAI38920	2019-01-10	2019-12-10	2020-01-02	2020-01-23		2020-01-30	Zainab Khan, Lahore, Punjab, Pakistan
NCT00682006	Topical Application of Chlorhexidine to the Umbilical Cord for Prevention of Omphalitis and Neonatal Mortality in Rural District of Pakistan	https://clinicaltrials.gov/study/NCT00682006	Chlorhexidine	COMPLETED	The investigators hypothesize that application of 4% Chlorhexidine to the cord stump and meticulous hand washing by primary health care providers of newborn infants will reduce the incidence of Omphalitis and thereby Neonatal Mortality as compared to standardized dry cord care.	NO	Omphalitis	DRUG: 4% Chlorhexidine|OTHER: Hand washing Soap|DRUG: 4% Chlorhexidine	Incidence of Neonatal Omphalitis, By the end of the styudy|Rate of Neonatal Mortality, By the end of the Study	Breastfeeding rate, By the end of the Study|Rate of Serious Neonatal Infections, By the end of the Study|Utilization of Clean Delivery Kits, By the end of the Study|Application Practice of Chlorhexidine, By the end of the Study		Aga Khan University	John Snow, Inc.	ALL	CHILD	PHASE3	9800	OTHER	INTERVENTIONAL	Allocation: RANDOMIZED|Intervention Model: FACTORIAL|Masking: NONE|Primary Purpose: PREVENTION	683-Ped/ERC-06	2008-01	2009-09	2009-12	2008-05-21		2011-07-08	Proejct Office, Dadu, Sindh, 75300, Pakistan
NCT03126006	The Effect of Non-surgical Periodontal Therapy on Adverse Birth Outcomes Randomized Controlled Trial	https://clinicaltrials.gov/study/NCT03126006	NSPT	COMPLETED	The main objective of this study is to determine whether the provision of non-surgical periodontal therapy to pregnant women with periodontitis is effective in reducing the incidence of low birth weight, preterm birth and still birth when compared to pregnant women with periodontitis but who will be provided with oral hygiene instructions alone.	NO	Birth Weight|Birth, Preterm	PROCEDURE: NSPT plus oral hygiene|OTHER: Oral hygiene alone	Premature birth, less than 37 weeks, To be assessed at birth	Birth weight, less than 2500grams, To be assessed at birth|Still birth, To be assessed by the birth attendant/ Obgyne, To be assessed at birth		Aga Khan University		FEMALE	ADULT	NA	115	OTHER	INTERVENTIONAL	Allocation: RANDOMIZED|Intervention Model: PARALLEL|Masking: DOUBLE (INVESTIGATOR, OUTCOMES_ASSESSOR)|Primary Purpose: OTHER	3232-CHS-ERC-14	2015-02-01	2017-08-01	2017-09-01	2017-04-24		2018-06-28	Aga Khan University, Karachi, Sind, 74800, Pakistan
NCT03096327	TEAM (Trial on Efficacy and Quality of Life Among Asthmatic Patient With Montelukast)	https://clinicaltrials.gov/study/NCT03096327	TEAM	COMPLETED	â€¢ To compare the quality of Life using AQLQ (s) questionnaire after 4 weeks of Montelukast.	NO	Asthma	DRUG: Montelukast|DRUG: Placebo	To assess the change in quality of Life using AQLQ (s) questionnaire after 4 weeks of Montelukast., \[Designated as safety issue: No\], 0 days to 4 weeks	To assess the change in Control of Asthma using AQLQ (s) questionnaire after 4 weeks of Montelukast., \[Designated as safety issue: No\], 0 days to 4 weeks|Proportion of participants experiencing an adverse event (AE), \[Designated as safety issue: Yes\], 0 days to 4 weeks		PharmEvo Pvt Ltd		ALL	CHILD, ADULT, OLDER_ADULT	PHASE4	180	INDUSTRY	INTERVENTIONAL	Allocation: RANDOMIZED|Intervention Model: PARALLEL|Masking: DOUBLE (PARTICIPANT, CARE_PROVIDER)|Primary Purpose: TREATMENT	PE/PK/TEAM/IIT/2017-01	2017-05-01	2017-12-30	2018-05-30	2017-03-30		2018-07-09	Dr. Nadeem Rizvi, Karachi, Sindh, 75510, Pakistan
NCT05770791	Comparative Effects of Using Black Seed and Cumin Seed on BCP of Obese Grade I	https://clinicaltrials.gov/study/NCT05770791		RECRUITING	The goal of this Randomized clinical trial is to compare effectiveness of of using black seed (Nigella sativa) and cumin seed (Cuminum cyminum) on Body composition profile of obese grade 1. The primary objective of this study is To compare effectiveness of of using black seed (Nigella sativa) and cumin seed (Cuminum cyminum) on Body composition profile of obese grade 1. Subjects will be given a c…	NO	Obese	DIETARY_SUPPLEMENT: Black Seed ( Nigella Sativa)|DIETARY_SUPPLEMENT: Cumin Seed (Cuminum Cyminum)	Body Composition Profile, permits a detailed analysis of the body's major structural components like muscle mass, fat, and bone. It is measured in percentage., Change from baseline at 30th Day	BMI, Body mass index is a value derived from the mass and height of a person. The BMI is defined as the body mass divided by the square of the body height, and is expressed in units of kg/mÂ², resulting from mass in kilograms and height in metres, Change from Baseline at 30th Day		Sehat Medical Complex		ALL	ADULT	PHASE1	55	OTHER	INTERVENTIONAL	Allocation: RANDOMIZED|Intervention Model: PARALLEL|Masking: NONE|Primary Purpose: HEALTH_SERVICES_RESEARCH	ZaraYameen001-23	2023-01-27	2023-05	2023-06	2023-03-15		2023-03-15	Sehat Medical Complex, Lahore, Lahore, Punjab, 55201, Pakistan
NCT01019408	Extended-dose Chloroquine (ECQ) for Resistant Falciparum Malaria Among Afghan Refugees in Pakistan	https://clinicaltrials.gov/study/NCT01019408	ECQNWFP	COMPLETED	The purpose of this study was to provide stronger evidence for extended-dose chloroquine treatment of falciparum-positive Afghan refugees in Northwest Frontier Province (NWFP), Pakistan or justification for discontinuation of the policy.	NO	Malaria, Falciparum	DRUG: Chloroquine	therapeutic and parasitological cure with no recrudescence, 60 days	parasite clearance time, 28 days|fever clearance time, 28 days|gametocytaemia, 28 days		London School of Hygiene and Tropical Medicine	European Union|United Nations High Commissioner for Refugees|World Health Organization	ALL	CHILD, ADULT	PHASE4	163	OTHER	INTERVENTIONAL	Allocation: RANDOMIZED|Intervention Model: PARALLEL|Masking: NONE|Primary Purpose: TREATMENT	NH-HNI01	1993-11	1995-01	1995-01	2009-11-25		2009-11-25	Adezai Basic Health Unit, Adezai, Nwfp, Pakistan|Baghicha Basic Health Unit, Baghicha, Nwfp, Pakistan|Kagan Basic Health Unit, Kagan, Nwfp, Pakistan
NCT04728308	Bupivacaine Infiltration and Postoperative Pain	https://clinicaltrials.gov/study/NCT04728308		UNKNOWN	This is a double-blind randomized controlled trial to assess the efficacy of local infiltration of bupivacaine versus placebo, in reducing postoperative pain. The severity of pain will be assessed in terms of mean score on visual analogue scale, opioid requirement and average duration of hospital stay.	NO	Postoperative Pain|Local Infiltration|Analgesia	DRUG: Bupivacain	average pain score on Visual analogue scale, average pain score on Visual analogue scale in first 12 hours after the surgery, in first 12 hours after the surgery|average opioid consumption, average consumption of tramadol injection, within first 24 hours after the surgery	average duration of hospital stay, average duration of hospital stay after the surgery, 3 months		Armed Forces Hospital, Pakistan		FEMALE	ADULT	EARLY_PHASE1	300	OTHER	INTERVENTIONAL	Allocation: RANDOMIZED|Intervention Model: PARALLEL|Masking: TRIPLE (PARTICIPANT, CARE_PROVIDER, OUTCOMES_ASSESSOR)|Primary Purpose: TREATMENT	A/28/EC/232/2021	2021-01-10	2021-04-10	2021-04-10	2021-01-28		2021-02-02	Madiha Ahmed, Islamabad, 45710, Pakistan
NCT05865808	Effects of Sustained Natural Appophyseal Glide Versus Rocababo 6x6 Program in Subjects With Cervicogenic Headache.	https://clinicaltrials.gov/study/NCT05865808		NOT_YET_RECRUITING	The purpose of this study is to investigate the effects of TMJ directed treatment approach using the Rocabado 6x6 program in patients with cervicogenic headache on the intensity of headache, function of the neck, and quality of life and compare its effectiveness with headache SNAGs which have been proven very effective in treatment of cervicogenic headache.	NO	Cervicogenic Headache	OTHER: cervical spine mobilization|OTHER: Rocabado 6x6	Neck Disability Index, Neck Disability Index will be used examine neck pain intensity and cervicogenic headache symptoms.Consists of 10 sections each section is scored on a 0 to 5 rating scale, in which zero means 'No pain' and 5 means 'Worst imaginable pain'. Changes from Baseline to 8 weeks., 8th week	Headache Impact Test-6 SCALE, The 6-item Headache Impact Test scale will be used to examine headache severity and its adverse effects on social life and functions. Consists of 6 sections that ranges from 36 to 78, where a higher score indicates a greater impact of headache on the daily life of the respondent Changes from Baseline to 8 weeks., 8th week|Flexion Rotation Test, Flexion-Rotation Test …		Riphah International University		ALL	ADULT	NA	38	OTHER	INTERVENTIONAL	Allocation: RANDOMIZED|Intervention Model: PARALLEL|Masking: DOUBLE (PARTICIPANT, INVESTIGATOR)|Primary Purpose: TREATMENT	REC/RCR & AHS/23/0121	2023-05	2023-08	2023-08	2023-05-19		2023-05-19	Zia Hospital, Lahore, Punjab, Pakistan
NCT01144806	Evaluation of Energy Expenditure, Body Composition and Recovery Rates in Children With Severe Acute Malnutrition	https://clinicaltrials.gov/study/NCT01144806		COMPLETED	This project is being conducted with an aim to find out energy expenditure, body composition and recovery rates in children with severe acute malnutrition (SAM) receiving community-based nutritional rehabilitation therapy	NO	Children|Malnutrition	BEHAVIORAL: Nutrition education|DIETARY_SUPPLEMENT: RUTF	Body composition, 12 weeks			Aga Khan University	International Atomic Energy Agency	ALL	CHILD	NA	60	OTHER	INTERVENTIONAL	Allocation: RANDOMIZED|Intervention Model: SINGLE_GROUP|Masking: NONE|Primary Purpose: TREATMENT	1400-Ped-ERC-09	2010-06	2011-08	2011-08	2010-06-16		2012-02-27	Aga Khan Univeristy, Karachi, Sindh, 74800, Pakistan|Aga Khan University, Karachi, Sindh, 74800, Pakistan
NCT05903508	Comparative Effect of Functional Task Training Versus Function Therapy Program	https://clinicaltrials.gov/study/NCT05903508		RECRUITING	cerebral palsy is the brain injury or brain malformation occur before, during and immediately after birth (while brain is still under development) and its effect muscle tone, reflexes, posture coordination gross and fine motor skill and oral motor functioning. The functional training is the physiotherapist and occupational therapy rehabilitation technique focus on strength and function of musculo…	NO	Cerebral Palsy	OTHER: Functional task training and functional therapy program|OTHER: Functional therapy program Group	Goniomete, It will measure range of motion, 8 weeks|Pediatric balance scale, it is 14 items that measure the balance in the context of everyday task in pediatric population in 3 domain sitting standing and changing of position, 8 weeks|Gross Motor Function Measure scale, . The GMFM-88 item scores can be summed to calculate raw and percent scores for each of the five GMFM dimensions of interest se…			Riphah International University		ALL	CHILD	NA	12	OTHER	INTERVENTIONAL	Allocation: RANDOMIZED|Intervention Model: PARALLEL|Masking: SINGLE (PARTICIPANT)|Primary Purpose: TREATMENT	REC/RCR&AHS/23/0703	2023-05-23	2023-08-31	2023-09-15	2023-06-15		2023-07-20	Riphah International University, Lahore, Punjab, Pakistan
NCT04717206	6 Weeks Plyometric Training on Vertical Jump and Agility in Relation to Gender Among Badminton Players	https://clinicaltrials.gov/study/NCT04717206		COMPLETED	This study exmine the effects of plyometric training on vertical jump and agility in male and female badminton players.The two groups will be subsequently randomly assign into the experimental group and control group.	NO	Sports Physical Therapy	OTHER: Plyomtric training to male badmninton players|OTHER: Plyomtric training to female badmninton players	Agility T-test, The T-Test is a simple running test of agility, involving forward, lateral, and backward movements, appropriate to a wide range of sports. Equipment required: marker cones, measurement tape, stopwatch, non-slip surface. Pre-test: Explain the test procedures to the subject. Perform screening of health risks and obtain informed consent. Prepare forms and record basic information suc…			Riphah International University		ALL	ADULT	NA	28	OTHER	INTERVENTIONAL	Allocation: RANDOMIZED|Intervention Model: PARALLEL|Masking: DOUBLE (PARTICIPANT, INVESTIGATOR)|Primary Purpose: PREVENTION	REC/717 Shakeela Parveen	2020-08-24	2020-12-30	2020-12-30	2021-01-22		2021-01-22	Naval Anchorage badminton club, Islamabad, Federal, 44000, Pakistan
NCT04068506	Analgesic Effects of Gabapentin and Paracetamol	https://clinicaltrials.gov/study/NCT04068506	GABA	COMPLETED	This research is about the effects of drug gabapentin; which is an amino acid that is structurally similar to neurotransmitter GABA. It is a novel drug used for the treatment of postoperative pain with analgesic properties having unique mechanism of action. This study reviews clinical effects of this agent in hand injury patients managed at the Department of Plastics \& Reconstructive Surgery, Do…	NO	Hand Injuries	DRUG: Gabapentin 600 mg Tab	Comparison of analgesic effects of Gabapentin and paracetamol in patients with hand injury, The outcome of this study will be finding that how much gabapentin is effective in improving pain over paracetamol by simply inquiring about the analgesic effect of both drugs with the help of Visual analogue scale measuring pain intensity from 1 - 10 and how much each drug adversely effects individual's h…			Dow University of Health Sciences		ALL	ADULT	PHASE4	68	OTHER	INTERVENTIONAL	Allocation: RANDOMIZED|Intervention Model: PARALLEL|Masking: DOUBLE (INVESTIGATOR, OUTCOMES_ASSESSOR)|Primary Purpose: SUPPORTIVE_CARE	123	2019-09-01	2020-01-07	2020-01-21	2019-08-28		2020-01-27	Dr. Ruth K.M. Pfau Civil Hospital Karachi, Karachi, Sindh, Pakistan
NCT05956106	Effect of Mulberry Fruit Powder in Metabolic Syndrome	https://clinicaltrials.gov/study/NCT05956106		NOT_YET_RECRUITING	Metabolic syndrome is a raising concern globally, especially in developing countries such as Pakistan. To prevent its risk factors diet and lifestyle modification is major solution. Functional foods have additional benefits of treating disease while providing basic nutrients. Mulberry is a native fruit with the properties of functional food, it is rich in anthocyanin and different anti-obesity,an…	NO	Metabolic Syndrome	DIETARY_SUPPLEMENT: Black Mulberry Fruit Powder	Lipid profile will be assessed before and after the trial., The change in lipid profile, after consuming mulberry fruit powder for 45 days, will be assessed. The value will be closed to optimized values., 45 days|Fasting glucose level will be assessed before and after the trial, The change in fasting glucose levels will be assessed after consuming mulberry fruit powder for 45 days.The values will…			University of Veterinary and Animal Sciences, Lahore - Pakistan		ALL	ADULT	NA	40	OTHER	INTERVENTIONAL	Allocation: NA|Intervention Model: SINGLE_GROUP|Masking: NONE|Primary Purpose: SUPPORTIVE_CARE	Mulberry Fruit Powder	2023-08-01	2023-12-01	2023-12-01	2023-07-21		2023-08-01	THQ Hospital, Arifwala, Punjab, 57450, Pakistan
NCT05039827	Mobilition With Movement and Soft Tissue Mobiiztion in Tennis Elbow	https://clinicaltrials.gov/study/NCT05039827		COMPLETED	Lateral epicondylitis or tennis elbow is one of the most common lesions of the arm. This injury is a major challenge, as it is difficult to treat, prone to recurrence and may last for several weeks or months, with an average duration of a typical episode which has been reported to be between six months to two years. This is an RCT study. Subjects who fulfilled inclusion criteria will be taken for…	NO	Tennis Elbow	OTHER: Mobilization with movement|OTHER: Soft Tissue Mobilization	Numeric Pain Rating Scale, The Numeric Pain Rating Scale (NPRS) (an outcome measure) that is a unidimensional measure of pain intensity in adults.The 11-point numeric scale ranges from '0' representing one pain extreme (e.g. "no pain") to '10' representing the other pain extreme (e.g. "pain as bad as you can imagine" or "worst pain imaginable"), 4 Week|Grip Strength, Manual muscle testing as used…			Riphah International University		ALL	CHILD, ADULT	NA	30	OTHER	INTERVENTIONAL	Allocation: RANDOMIZED|Intervention Model: PARALLEL|Masking: SINGLE (PARTICIPANT)|Primary Purpose: TREATMENT	REC/RCR & AHS/21/0420	2020-10-14	2021-06-30	2021-07-15	2021-09-10		2021-09-10	Hidayat Gillani Orthopedic Complex Sahiwal, Sahiwal, Punjab, 57000, Pakistan
NCT05391009	Comparison of PNF and Task Related Techniques Along With Tens on Upper Limb Function Among Stroke Patients	https://clinicaltrials.gov/study/NCT05391009		ENROLLING_BY_INVITATION	Comparison of PNF and Task Related Techniques Along with Tens on Upper Limb Function Among Stroke Patients	NO	Stroke	DIAGNOSTIC_TEST: PNF|DIAGNOSTIC_TEST: TRT	Task Related Techniques Along With Tens on Upper Limb Function Among Stroke Patients, The duration of a TRT session Will be 60 min. Each session started with warm-up exercises for 10 min followed by 50 min of TRT. Modified ashworth scale (mas) Box and block test, 6 Months	PNF Techniques Along With Tens on Upper Limb Function Among Stroke Patients, PNF exercise twice daily five days per week for 8 weeks. D1 and D2 flexion and extension pattern for upper limb. Mini Mental Scale, 6 Months		Superior University		ALL	ADULT, OLDER_ADULT	NA	52	OTHER	INTERVENTIONAL	Allocation: RANDOMIZED|Intervention Model: PARALLEL|Masking: NONE|Primary Purpose: HEALTH_SERVICES_RESEARCH	DPT/Batch-Fall17/513	2022-03-31	2022-06	2022-09	2022-05-25		2022-05-25	General hospital, Al Shafi hospital, CH. Muhammad Akram Hospital Hameed Latif Hospital., Lahore, Pakistan
NCT05109806	Psychological Functioning of Children and Adolescents With CHD andTheir Parents, An Intervention Based Study	https://clinicaltrials.gov/study/NCT05109806	CHDPIM	RECRUITING	Almost 1% of infants are born with Congenital Heart Disease (CHD), an umbrella term referring to a range of anomalies in the heart's structure that are present at birth. Owing to significant medical advances, it is now estimated that more than 90% of persons born with CHD will reach adulthood. Children with CHD and their families' mental health outcomes need for psychosocial care. This study will…	NO	Congenital Heart Disease|Psychological Intervention|Parenting|Quality of Life|Psychological Disturbance	BEHAVIORAL: problem prevention therapy with CHD	Paediatric quality of life, The Child and Parent reports of the paedsQl genric core scales for Young Children( ages 5-7) Children(8-12) Teens (13-18) 5 point Likert scale from 0 to 4 .Total scores will be Used to measure Health Related Quality of Life. High score indicate better quality of life ., 6month|parenting stress Scale, The PSS is an eighteen item questionnaire assessing parent feeling ab…	36 item short form survey, The RAND 36 item health survey taps eight concept; physical functioning, Bodily pain, role limitations due to physical health problems and role limitations due to emotional health problems, Energy fatigue and general health. scoring involves two step process first preceded numeric values in second same was average together to create the scale scores. Higher score denote…		Government College University Faisalabad		ALL	CHILD	NA	60	OTHER	INTERVENTIONAL	Allocation: RANDOMIZED|Intervention Model: PARALLEL|Masking: SINGLE (PARTICIPANT)|Primary Purpose: TREATMENT	CHDPIM1981	2021-05-07	2022-03	2022-07	2021-11-05		2022-03-10	Government College university ,Faisalabad and Faisalabad Institute of cardiology, FaisalÄbad, Punjab, 38000, Pakistan
NCT05025306	Healing Effect of Ziziphus Honey on Extracted Tooth Socket in Humans by Evaluating the Levels of BMP-2 and OPN	https://clinicaltrials.gov/study/NCT05025306		COMPLETED	Ziziphus honey can improve bone healing at extracted tooth sockets in humans by increasing salivary levels of bone markers, OPN and BMP-2.	NO	Healing Wound	DRUG: ziziphus honey	levels of BMP-2, bone morphogenetic protein-2 levels to access amount of bone healing, 1 week|levels of OPN, Osteopontin levels to access amount of bone healing, 1 week|Relative bone density, bone quality confirmed on periapical radiographs in both groups, 40 days			Postgraduate Medical Institute, Lahore		ALL	ADULT	PHASE3	30	OTHER	INTERVENTIONAL	Allocation: RANDOMIZED|Intervention Model: PARALLEL|Masking: SINGLE (PARTICIPANT)|Primary Purpose: SUPPORTIVE_CARE	PGMILahore	2020-01-01	2020-03-16	2020-06-01	2021-08-27		2021-09-01	Post graduate medical institute, Lahore, Lahore, Punjab, 54000, Pakistan
NCT04559906	Spray Stretch Technique Versus Sustain Pressure for Trapezius Triggers	https://clinicaltrials.gov/study/NCT04559906		COMPLETED	The aim of this research is to determine the effects of spray and stretch technique versus sustain pressure for the management of upper trapezius triggers. A randomized control trail is conducting at Khyber Teaching Hospital Peshawar and Northwest General Hospital and Research center Peshawar. The sample size is 54. The Participants divide into two groups, 27 participants in Group A (receive the …	NO	Trigger Point Pain, Myofascial|Mechanical Neck Pain	OTHER: Spray and Stretch technique (Ethyl chloride)|OTHER: Sustain pressure release	Neck disability index, Changes from base line Northwick disability index was developed first in Northwick Park hospital, England. It was designed to measure the neck pain and disability over time. It consists of 10, five parts sections. At the end, score is calculated by dividing the obtained score by total (50) multiplied by 100., 2 weeks|Pressure Pain Threshold (PPT), Changes from the Baseline …	Visual Analogue scale(VAS), Changes from base Line Visual Analogue scale is a scale for pain starting from 0-10. where 0 indicate no pain and 10 indicate severe pain, 2 weeks|Range Of Motion of cervical, Changes from the Baseline range of Motion of cervical spine will take with the Help of Goniometer, 2 weeks|The Hospital Anxiety and Depression Scale (HADS), HADS is a valid and reliable self-rati…		Riphah International University		ALL	ADULT	NA	54	OTHER	INTERVENTIONAL	Allocation: RANDOMIZED|Intervention Model: PARALLEL|Masking: DOUBLE (PARTICIPANT, OUTCOMES_ASSESSOR)|Primary Purpose: TREATMENT	REC/00686 Uzair Ahmad	2020-09-30	2021-03-15	2021-03-31	2020-09-23		2022-04-15	Northwest General hospital, Peshawar, KPK, 25000, Pakistan
NCT05429606	Effect of Different Conductive Media on the Efficacy of Electric Pulp Tester	https://clinicaltrials.gov/study/NCT05429606		RECRUITING	Dental pulp tests are investigations that offer valuable diagnostic and treatment planning information to the dental clinician. EPT is a sensibility test that can be easily performed in clinical practice. Current study is to find the best conducting substance among readily available water-based gels and gel-based tooth pastes to evaluate the efficacy of electric pulp tester.	NO	Healthy Maxillary Central Incisors		Efficacy of electric pulp tester, To measure the efficacy of electric pulp tester with different conductive media., immediately after procedure	Effect of gender on efficacy of electric pulp tester., To measure the efficacy based of gender in study subjects, immediately after procedure		Pakistan Institute of Medical Sciences		ALL	ADULT, OLDER_ADULT		100	OTHER_GOV	OBSERVATIONAL	Observational Model: |Time Perspective: p	SOD/ERB/2022/06	2022-05-02	2022-09	2022-10	2022-06-23		2022-06-23	School of Dentistry, Shaheed Zulfiqar Ali Bhutto Medical University, Islamabad, Islamabad, Islamabad Capital Territory, Pakistan
NCT05680506	Effects of Pain Neuroscience Education With Conventional Physical Therapy in Patients With Chronic Low Back Pain	https://clinicaltrials.gov/study/NCT05680506		ACTIVE_NOT_RECRUITING	Low back pain is currently considered to be the most common cause of disability.When low back pain occurs sensitivity of body increases which decreases overall body activity.Physical inactivity negatively effects recovery from chronic low back pain.Patients with chronic low back pain experience psychological anxiety and depression which leads to fear of pain and movement.There are various treatme…	NO	Chronic Low-back Pain	PROCEDURE: Pain neuroscience education|PROCEDURE: Standard Therapy	Pain intensity, Pain intensity will be measured on numeric rating pain scale. It consists of 11 points( interval 0-10), where 0 corresponds to no pain and 10 corresponds to worst pain imaginable. A graphical representation of 11 spaces is used for patients own evaluation of his or her pain, 4 weeks|Disability, The activity disorder index is assessed using the Roland Morris Disability Questionnair…			Foundation University Islamabad		ALL	ADULT, OLDER_ADULT	NA	20	OTHER	INTERVENTIONAL	Allocation: RANDOMIZED|Intervention Model: PARALLEL|Masking: SINGLE (OUTCOMES_ASSESSOR)|Primary Purpose: TREATMENT	FUI/CTR/2022/21	2022-08-01	2023-01-01	2023-02-01	2023-01-11		2023-01-11	Foundation University College of Physical Therapy, Rawalpindi, Punjab, 46000, Pakistan
NCT03871491	Azithromycin-Prevention in Labor Use Study (A-PLUS)	https://clinicaltrials.gov/study/NCT03871491		ACTIVE_NOT_RECRUITING	Maternal and neonatal infections are among the most frequent causes of maternal and neonatal deaths, and current antibiotic strategies have not been effective in preventing many of these deaths. Recently, a randomized clinical trial conducted in a single site in The Gambia showed that treatment with oral dose of 2 g azithromycin vs. placebo for all women in labor reduced selected maternal and neo…	NO	Maternal Death|Maternal Infections Affecting Fetus or Newborn|Neonatal SEPSIS|Maternal Sepsis During Labor|Neonatal Death|Postpartum Sepsis	DRUG: Azithromycin|DRUG: Placebo	Maternal: Incidence of maternal death or sepsis within 6 weeks (42 days) post-delivery in intervention vs. placebo group., Incidence of maternal death or sepsis within 6 weeks (42 days) post-delivery in intervention vs. placebo group., within 6 weeks (42 days)|Neonatal: Incidence of intrapartum/neonatal death or sepsis within 4 weeks (28 days) post-delivery in intervention vs. placebo group, Inci…	Incidence of chorioamnionitis, Fever (\>100.4Â°F/38Â°C) in addition to one or more of the following: fetal tachycardia â‰¥160 bpm, maternal tachycardia \>100 bpm, tender uterus between contractions, or purulent/foul smelling discharge from uterus prior to delivery., prior to delivery|Incidence of endometritis, Fever (\>100.4Â°F/38Â°C) in addition to one or more of maternal tachycardia \>100 bpm, …		NICHD Global Network for Women's and Children's Health	University of Alabama at Birmingham|University Teaching Hospital, Lusaka, Zambia|University of North Carolina, Chapel Hill|Kinshasa School of Public Health|University of Colorado, Denver|Institute of Nutrition of Central America and Panama|University of Virginia|International Centre for Diarrhoeal Disease Research, Bangladesh|Thomas Jefferson University|Columbia University|Aga Khan University|Bos…	FEMALE	ADULT	PHASE3	34000	NETWORK	INTERVENTIONAL	Allocation: RANDOMIZED|Intervention Model: PARALLEL|Masking: TRIPLE (PARTICIPANT, CARE_PROVIDER, INVESTIGATOR)|Primary Purpose: PREVENTION	CP Azithromycin	2020-09-01	2022-10-07	2024-09-30	2019-03-12		2023-05-11	ICDDRB, Dhaka, 1212, Bangladesh|Kinshasa School of Public Health, Kinshasa, Congo, The Democratic Republic of the|Institute for Nutrition of Central America and Panama (INCAP), Guatemala City, 01011, Guatemala|Jawaharlal Nehru Medical College, Belagam, 590 010, India|Lata Medical Research Foundation, Nagpur, India|Moi University School of Medicine, Eldoret, 30100, Kenya|The Aga Khan University, K…
NCT03904706	Linking Facility-based Mortality Audits With Community Engagement in Gilgit-Baltistan, Pakistan	https://clinicaltrials.gov/study/NCT03904706		TERMINATED	Pakistan is one of the countries in South Asia where neonatal mortality rates remain stagnant. Babies born in Pakistan encounter the highest risk of dyingÍ¾ of every 1,000 babies born, 46 die before the end of their first month (UNICEF, 2018). Some of the highest perinatal and neonatal mortality rates in Pakistan are found in districts of Pakistan's mountainous northern region (Bhutta ZA, 2013), …	NO	External Causes of Morbidity and Mortality|Stillbirth|Neonatal Death	OTHER: Audits only|OTHER: Audits with community feedback	Change in proportion of women who can correctly identify at least 3 danger signs at each stage across the continuum of care, Change in proportion of women who can correctly identify at least 3 danger signs at each stage across the continuum of care, 12 months|Change in proportion of women for which at least 5 birthing plan actions were taken for the birth of the index child, Change in proportion …	Change in number of facility deliveries, Change in number of facility deliveries (including number of postnatal visits)., 12 months|Change in severe maternal morbidity outcomes, Change in severe maternal morbidity outcomes: proportion of assisted deliveries, emergency caesarean sections, transfusions and hysterectomies., 12 months|Change in the quality of delivery services, Change in the quality …		Aga Khan University	Aga Khan Foundation, Pakistan|Aga Khan Health Services|Centre for Global Child Health, SickKids Research Institute - Toronto, Canada|Aga Khan Development Network - Islamabad, Pakistan|Department of Health Gilgit-Baltistan - Pakistan|Aga Khan University, Nairobi, Kenya|Aga Khan Foundation, Canada	ALL	CHILD, ADULT	NA	1871	OTHER	INTERVENTIONAL	Allocation: RANDOMIZED|Intervention Model: PARALLEL|Masking: SINGLE (PARTICIPANT)|Primary Purpose: OTHER	GB mortality audits study	2019-04-16	2020-03-20	2020-05-31	2019-04-05		2020-07-10	Government and AKHSP Health Facilities in Gilgit-Baltistan, Gilgit, Astore, Ghizer, Hunza And Nagar, Gilgit-Baltistan, 74800, Pakistan
NCT00330408	Impact of Training of GPs on Adherence of Hypertensive Individuals to Antihypertensive Medication	https://clinicaltrials.gov/study/NCT00330408		UNKNOWN	This study aims to assess the impact of training General Practitioners (GPs) on adherence to antihypertensive medication among hypertensive individuals. It also aims to assess risk factors for non-adherence. Special training (in appropriate algorithms for management and patient involvement in therapeutic decision making) has been given to GPs. The study has been conducted in six middle or low inc…	NO	Hypertension	BEHAVIORAL: GP training	adherence:% of days correct dose was taken	adherence: % prescribed doses taken		Aga Khan University		ALL	ADULT, OLDER_ADULT	NA	178	OTHER	INTERVENTIONAL	Allocation: RANDOMIZED|Intervention Model: PARALLEL|Masking: NONE|Primary Purpose: ECT	05GS002MSC	2005-09		2006-04	2006-05-26		2006-05-26	Aga Khan University, Karachi, Sindh, 74800, Pakistan
NCT01043809	Evaluation of a Handwashing Promotion Program in Three Countries	https://clinicaltrials.gov/study/NCT01043809		COMPLETED	The purpose of this study is to assess whether simple, school-based handwashing promotion impacts health and hygiene knowledge among students and their families.	NO	Infectious Disease|Respiratory Illness|Absenteeism	BEHAVIORAL: Procter & Gamble school-based handwashing promotion program|BEHAVIORAL: expanded school-based handwashing promotion	student school absences / 100 student-weeks of observation, one semester	Student absences due to respiratory illness / 100 student-weeks of observation, one semester|student absences due to infectious syndromes / 100 student-weeks of observation, one semester|longitudinal prevalence of infectious syndromes among students' family members, one semester		Centers for Disease Control and Prevention	Procter and Gamble|Zhejiang Provincial Center for Disease Control and Prevention|Centers for Disease Control and Prevention, China|Project HOPE|Field Epidemiology Training Program Alumni Foundation, Inc.	ALL	CHILD, ADULT, OLDER_ADULT	NA	15000	FED	INTERVENTIONAL	Allocation: RANDOMIZED|Intervention Model: PARALLEL|Masking: NONE|Primary Purpose: PREVENTION	CDC-NCEZID-5281	2008-01	2008-06	2008-06	2010-01-07		2013-02-06	Zhejiang Province CDC, Hangzhou, Zhejiang, China|Project HOPE, Karachi, Sindh, Pakistan|FETPAFI, Manila, Philippines
NCT05532709	Effects of Plyometric and Circuit Training in Volleyball Players	https://clinicaltrials.gov/study/NCT05532709		RECRUITING	Circuit training is a formed type of training in which the trainees goes through a series of selected exercises of activities that are performed in a sequence or in a circuit. Plyometric training is an intense, advanced form of exercise in which the muscles are first stretched, then contracted (the pre-stretching makes the muscle contract with greater force). Plyometric training is one of the mos…	NO	Volleyball Players	OTHER: Plyometric training|OTHER: Circuit training	Cooper's test, The Cooper 12 minute run is a popular maximal running test of aerobic fitness, in which participants try and cover as much distance as they can in 12 minutes. purpose: to test aerobic fitness (the ability of the body to use oxygen to power it while running), 8 week|Sprint test, Sprints are used to primarily test an athlete's acceleration. Max speed is directly linked to initial acc…			Riphah International University		MALE	CHILD, ADULT	NA	24	OTHER	INTERVENTIONAL	Allocation: RANDOMIZED|Intervention Model: PARALLEL|Masking: SINGLE (OUTCOMES_ASSESSOR)|Primary Purpose: TREATMENT	REC/RCR&AHS/22/0404	2023-01-01	2023-12	2023-12	2022-09-08		2023-04-03	Pakistan sports board, Lahore, Punjab, 5433, Pakistan
NCT04751006	Effects of Balance Training With Gaze Stabilization Exercises in Elderly Patients With Chronic Dizziness	https://clinicaltrials.gov/study/NCT04751006		COMPLETED	Effects of balance training with and without gaze stabilization exercises on clinical outcomes in elderly patients with chronic dizziness: A Randomized Controlled Trial	NO	Chronic Dizziness	OTHER: Gaze Stabilization Exercises|OTHER: Balance Training	Berg Balance Scale, Balance was measured using Berg Balance Scale, 6 Weeks|Disability Handicapped Inventory, Precieved Disability was measured using Disability Handicapped Invertory, 6 Weeks|Activity Specific Balance Confidence, Risk of Fall Prevention was measured using Activity Specific Balance Confidence, 6 Weeks			University of Lahore		ALL	OLDER_ADULT	NA	64	OTHER	INTERVENTIONAL	Allocation: RANDOMIZED|Intervention Model: PARALLEL|Masking: SINGLE (OUTCOMES_ASSESSOR)|Primary Purpose: HEALTH_SERVICES_RESEARCH	IRB-UOL-FAHS/718-XII/2020	2020-03-05	2020-12-05	2020-12-08	2021-02-11		2021-02-11	Univeristy Of Lahore, Lahore, Punjab, 5400, Pakistan
NCT04336709	Comparison of Anti-microbial Efficacy of Calcipex and Metapex in Endodontic Treatment of Chronic Apical Periodontitis	https://clinicaltrials.gov/study/NCT04336709		COMPLETED	Introduction: Pulpal necrosis may lead to spread of the infection from the pulp to involve the apex of the tooth and surrounding bone which when asymptomatic with periapical radiolucency on radiograph, is called chronic apical periodontitis. In order to eliminate the virulent bacteria and to overcome the inflammation in the root apex, endodontic treatment is the treatment of choice. Bacteria usua…	NO	Chronic Apical Periodontitis	DRUG: Calcipex II|DRUG: Metapex	Antimicrobial efficacy, antimicrobial efficacy of intracanal medicament as measuring using Colony forming unit/ml via bacterial culture. The higher CFU/ml suggests more bacterial colonies. We expect the counts to reduce after using the intracanal medicament, 7 days	Efficacy of intracanal medicament removal, Efficacy of intracanal medicament removal using four grade scoring system given by Khademi et al to evaluate amount of medicament remnant in the canal as seen and evaluated using periapical radiographs. GRADING: Removal efficacy 0 = the surface was not covered with calcium hydroxide 1. = 1/3 of the surface was covered with calcium hydroxide 2. = 2/3 of t…		Aga Khan University		ALL	ADULT	PHASE2|PHASE3	60	OTHER	INTERVENTIONAL	Allocation: RANDOMIZED|Intervention Model: PARALLEL|Masking: DOUBLE (INVESTIGATOR, OUTCOMES_ASSESSOR)|Primary Purpose: TREATMENT	2019-0304-3229	2020-04-06	2021-04-30	2021-04-30	2020-04-07		2021-07-29	Aga Khan University Hospital, Karachi, Sindh, 74800, Pakistan
NCT05657509	Effects of Functional Training on Field Hockey Players Physical Fitness, Hockey Skills and Functional Movement	https://clinicaltrials.gov/study/NCT05657509		RECRUITING	Functional training is an exercise modality that emphasizes functional, multi-joint movements that can be modified to any fitness level and elicit greater muscle recruitment. This training refers to an exercise program that is characterized by relatively short bursts of vigorous activity, interspersed by periods of rest or low-intensity exercise for recovery. Even though this type of training has…	NO	Inactivity, Physical	OTHER: Functional training|OTHER: No intervention	Speed performance of field hockey players, 20-meter sprint test use to monitor the speed of the individual. Previous research demonstrated that the 20m sprint test measurement also has a high reliability., 2 weeks|Agility performance of field hockey players, The Illinois Agility Test (IAT) measures the participants agility. Then participants sprinted up to the second 10-meter cone, turned around,…			Universiti Putra Malaysia		MALE	ADULT	NA	46	OTHER	INTERVENTIONAL	Allocation: RANDOMIZED|Intervention Model: PARALLEL|Masking: TRIPLE (PARTICIPANT, INVESTIGATOR, OUTCOMES_ASSESSOR)|Primary Purpose: BASIC_SCIENCE	GS61096	2022-10-11	2023-02-28	2023-03-23	2022-12-20		2022-12-21	Hockey training center, FaisalÄbad, Punjab, 38000, Pakistan
NCT03418506	Improvement in Knowledge and Perception About Hazards of Smokeless Tobacco	https://clinicaltrials.gov/study/NCT03418506		COMPLETED	Oral cancer is a serious and growing problem in many parts of the globe. Oral cancer is the eighth most common cancer worldwide.The annual estimated incidence is around 275,000 for oral and 130,300 for pharyngeal cancers excluding nasopharynx, two-thirds of these cases occurring in developing countries. In Pakistan, it is the second most common cancer in women and third most common cancer in men.…	NO	Smokeless Tobacco Cessation	BEHAVIORAL: SMOKELESS TOBACCO AWARENESS PROGRAM	Knowledge about hazards of smokeless tobacco, Knowledge about hazards of smokeless tobacco will be measured by a validated questionnaire from male and female school students studying in grades 6 to 10., 6 months	Attitude about hazards of smokeless tobacco, Attitude about hazards of smokeless tobacco will be measured by a validated questionnaire from male and female school students studying in grades 6 to 10., 6 months|Perception about hazards of smokeless tobacco, Perception about hazards of smokeless tobacco will be measured by a validated questionnaire from male and female school students studying in g…		Aga Khan University	Dow University of Health Sciences	ALL	CHILD	NA	1327	OTHER	INTERVENTIONAL	Allocation: RANDOMIZED|Intervention Model: PARALLEL|Masking: NONE|Primary Purpose: OTHER	IRB-756DUHS/approval/2016/310	2017-04-01	2017-09-30	2017-11-30	2018-02-01		2018-02-05	Aga Khan University, Karachi, Sindh, 74800, Pakistan
NCT05944406	Enhancing Triage Accuracy: A Clinical Audit of the Manchester Triage System Implementation	https://clinicaltrials.gov/study/NCT05944406		COMPLETED	This clinical audit focused on improving how patients are prioritized and managed in the emergency department. The audit took place in a hospital in Rawalpindi and involved two cycles of data collection. The results showed that after an educational intervention, there was an improvement in accurately triaging patients and a decrease in cases that were categorized as urgent when they were not. The…	NO	Triage	OTHER: Educational training of ER Nurses	The number of patients categorized into each triage category by the Triage Nurse, The study aimed to assess how effectively the triage nurses in the Emergency Department (ED) of Benazir Bhutto Hospital, Rawalpindi, categorized patients into different triage categories based on their presenting symptoms. The triage decisions made by the triage nurses were compared with the triage decisions made by…	Number of patients who presented to the ER with cases that didn't require emergency management, A significant portion of the study focused on non-urgent cases that presented to the Emergency Department (ED). These non-urgent cases refer to patients whose medical conditions or symptoms did not require immediate or urgent medical attention. They were evaluated by two independent ER Physicians and l…		Rawalpindi Medical College		ALL	CHILD, ADULT, OLDER_ADULT		494	OTHER	OBSERVATIONAL	Observational Model: |Time Perspective: p	887456	2023-03-20	2023-06-10	2023-06-10	2023-07-13		2023-07-13	Benazir Bhutto Hospital, Rawalpindi, Punjab, 46000, Pakistan
NCT05451927	Trial to Examine the Effect of Natural Anti- Obesity Agent (Phaseolus Vulgaris) Among Women of Lahore	https://clinicaltrials.gov/study/NCT05451927	PVE-AO	RECRUITING	This double-blind randomized placebo-controlled trial will test the hypothesis that administration of Phaseolus Vulgaris supplementation to women in Lahore, Pakistan, who are overweight will induce the weight loss (Primary outcome) and changes in body composition (Waist circumference) secondary outcome.	NO	Overweight and Obesity	DIETARY_SUPPLEMENT: Phaseolus Vulgaris|DIETARY_SUPPLEMENT: Placebo	Body weight, change in body weight, 3 months			Hafiza Aisha Sadiqa	University of the Punjab	FEMALE	ADULT	NA	100	OTHER	INTERVENTIONAL	Allocation: RANDOMIZED|Intervention Model: PARALLEL|Masking: QUADRUPLE (PARTICIPANT, CARE_PROVIDER, INVESTIGATOR, OUTCOMES_ASSESSOR)|Primary Purpose: SUPPORTIVE_CARE	RCT012022	2022-10-27	2023-07-31	2023-09-30	2022-07-11		2023-05-10	Akhuwat Medical Centre, Lahore, Punjab, Pakistan|Niazi Medical Centre, Lahore, Punjab, Pakistan
NCT04957108	Comparing Sensitivity and Specificity of Pacemaker ID Application and Cardiac Rhythm Management Device-Finder Application.	https://clinicaltrials.gov/study/NCT04957108		COMPLETED	Smart phone-based applications to identify cardiac implantable electronic devices (CIED) are extremely useful in circumstances where urgent device interrogation is needed and device identification card is not available. Few studies have provided insight regarding the utility of these applications. We have studied two widely available applications i.e., Pacemaker ID app (PMIDa) or Cardiac Rhythm M…	NO	Cardiac Arrhythmia	OTHER: Device identification using Xray.	Accuracy sensitivity, specificity, negative predictive value, and positive predictive value for both Pacemaker ID app and CRMD finder app., Accuracy, sensitivity, specificity, negative predictive value, and positive predictive value for both Pacemaker ID app and CRMD finder app. Above mentioned values shall be calculated after analysing data in SPSS and doing cross tabulation. Values will be in p…	sensitivity, specificity, negative predictive value, and positive predictive value for both Pacemaker ID app and CRMD finder app., sensitivity, specificity, negative predictive value, and positive predictive value for both Pacemaker ID app and CRMD finder app. Above mentioned values shall be calculated after analysing data in SPSS and doing cross tabulation. Values will be in percentages., Upto 6…		Aga Khan University Hospital, Pakistan		ALL	CHILD, ADULT, OLDER_ADULT		547	OTHER	OBSERVATIONAL	Observational Model: |Time Perspective: p	2020-5101-14156	2020-10-01	2020-12-31	2020-12-31	2021-07-12		2021-07-12	The Aga Khan University, Karachi, Pakistan
NCT05516706	Comparison of Dynamic Stretching and Plyometric Push up Training on Upper Body Performance Tests in Cricketers	https://clinicaltrials.gov/study/NCT05516706		COMPLETED	A comparison of dynamic stretching and plyometric pushup training on upper body performance tests of cricketers was performed.	NO	Sports Physical Therapy	OTHER: Dynamic stretching|OTHER: Plyometric push up	One Arm Hop test, One Arm Hop test is used to measure upper body strength, power, and stability. The test is performed on both dominant and non-dominant hand. Participants begins in push up position with one hand on his back a 10.cm block was placed right next to the test arm the participant was asked to touch the block five times keeping his posture correct. The time in which they were able to c…	Medicine Ball throw test, Medicine Ball throw test had good reliability. It is used for assessing upper body power. The participants stand with a medicine ball held in overhead position he is asked to throw as far as possible without moving his feet forward the distance in meters from standing position to the point where ball hits the ground is measured in feet., 6th week	Y- Balance Test, Upper Quadrant -Y- Balance Test has a good test retest reliability. It is used to measure Upper body mobility and stability. It is performed by participants in plank position is asked to placed cones in superior lateral, inferior lateral and medial direction. The mean of distance between the cones was measured in inch's and cm for both left and right hand consecutively., 6th week	Riphah International University		MALE	ADULT	NA	22	OTHER	INTERVENTIONAL	Allocation: RANDOMIZED|Intervention Model: PARALLEL|Masking: SINGLE (PARTICIPANT)|Primary Purpose: TREATMENT	REC/01021 Mahnoor	2021-04-22	2022-06-30	2022-07-30	2022-08-25		2022-08-25	Riphah International University, Islamabad, Federal Cptial, 45320, Pakistan
NCT05023408	Intralesional Bleomycin Versus Cryotherapy for Treatment of Cutaneous Warts	https://clinicaltrials.gov/study/NCT05023408		COMPLETED	The purpose of the study was to determine the efficacy of intralesional bleomycin in comparison to cryotherapy on participants having cutaneous warts.	NO	Cutaneous Warts	DRUG: Bleomycin Injection|PROCEDURE: Cryotherapy	change in morphology of cutaneous warts., There is complete remission of cutaneous warts, assessed clinically, 6 weeks			Jinnah Postgraduate Medical Centre		ALL	ADULT	PHASE2	154	OTHER_GOV	INTERVENTIONAL	Allocation: RANDOMIZED|Intervention Model: PARALLEL|Masking: NONE|Primary Purpose: TREATMENT	JinnahPMC	2021-01-01	2021-06-30	2021-06-30	2021-08-26		2021-08-26	Jinnah Postgraduate Medical Centre, Karachi, Sindh, 75510, Pakistan
NCT03691506	Comparison of CIMT and Its Modified Form on Upper Motor Function Outcomes in Hemiplegic Cerebral Palsy.	https://clinicaltrials.gov/study/NCT03691506	CIMT	COMPLETED	The aim of this research is to compare the effect of classic constraint-induced movement therapy and its modified form on upper extremity motor function outcomes and psychosocial impact in hemiplegic cerebral palsy. Randomized controlled trials with 2-3 weeks follow-up. The sample size is 40. The subjects are divided in two groups, 20 subjects in classical CIMT group and 20 in modified CIMT group…	NO	Hemiplegic Cerebral Palsy	OTHER: Classic CIMT group|OTHER: Modified CIMT group	Change from Baseline [Box And Block Test (BBT)] at 3rd week, The Box and Blocks Test (BBT) is a functional test used in upper limb rehabilitation.The test is used to measure the gross manual dexterity of a patient.The test consists of a box with a partition in the middle. Blocks are placed at one side of the partition. The box is placed at a table. The test subject is seated, facing towards the b…	Change from Baseline [Quality Of Upper Extremity Skill Test (QUEST)] at 3rd week, The Quality of Upper Extremity Skills Test is an outcome measure designed to evaluate movement patterns and hand function in children with cerebral palsy. The QUEST is both reliable and valid. The purpose of the QUEST is to evaluate quality of upper extremity function in four domains: dissociated movement, grasp, pr…		Riphah International University		ALL	CHILD	NA	40	OTHER	INTERVENTIONAL	Allocation: RANDOMIZED|Intervention Model: PARALLEL|Masking: SINGLE (OUTCOMES_ASSESSOR)|Primary Purpose: TREATMENT	RiphahIU Mamoona Tasleem Afzal	2018-10-15	2019-02-10	2019-03-01	2018-10-01		2019-08-08	Riphah International University, Islamabad, Federal, 44000, Pakistan
NCT03683706	Learning Through Play (LTP) in My Own Way Plus CBT	https://clinicaltrials.gov/study/NCT03683706	Umeed	COMPLETED	Aim of the study is to evaluate the acceptability and feasibility of LTP in My Own Way Plus with depressed mothers of ID children.	NO	Intellectual Disability|Depression	BEHAVIORAL: LTP in My Own Way Plus	Session Log (Feasibility and acceptability), sessions logs (attendance of each participant) will be maintained., change in baseline to 12 weeks	Patient Health Questionnaire (PHQ-9) (Kroenke, Spitzer, & Williams, 2003):, The Patient health Questionnaire (PHQ-9) is 10 items self-report questionnaire for screening, diagnosing and measuring severity of depression which is easy to use and can be administered by a trained research worker. Score ranges from 0-4 none, 5-9 mild, 10-14 moderate, 15-19 moderately severe, 20-27 severe., change in ba…		Pakistan Institute of Living and Learning		FEMALE	ADULT	NA	26	OTHER	INTERVENTIONAL	Allocation: RANDOMIZED|Intervention Model: PARALLEL|Masking: SINGLE (OUTCOMES_ASSESSOR)|Primary Purpose: HEALTH_SERVICES_RESEARCH	LTP In My Own Way Plus	2019-03-15	2020-10-08	2020-10-08	2018-09-25		2020-10-14	A private school in Karachi, Karachi, 75500, Pakistan
NCT04002206	Comparison of Muscle Energy Technique vs Static Stretch in Vertical Jump of Basketball and Volleyball Player	https://clinicaltrials.gov/study/NCT04002206		COMPLETED	A randomized control trial study was conducted in Islamic International University Islamabad from 1st August 2017 to 31st January 2018 according to the set criteria. A total number of 29 athletes age between 18-35 and playing as part time/ domestic level included in this study. Data were divided into experimental group (n=15) and control group (n=14) by random sampling technique. Post isometric r…	NO	Healthy	OTHER: Muscle Energy Technique|OTHER: Static Stretch	Vertical Jump - Force Plates, Athletes starting position is squat position (Which is the baseline position) on the force-plates and did jump by saying jump, then Jump and sway were noted by physical therapist in seconds, Day 1|Muscle Recruitment: through Electromyography, During vertical jump athletes quadriceps muscle recruitment is noted by noting the amplitude, Day 1|30 Meter sprint, Athletes …			Riphah International University		MALE	ADULT	NA	29	OTHER	INTERVENTIONAL	Allocation: RANDOMIZED|Intervention Model: PARALLEL|Masking: SINGLE (PARTICIPANT)|Primary Purpose: SUPPORTIVE_CARE	Riphah IU M Faheem Afzal	2017-08-01	2018-01-31	2018-02-28	2019-06-28		2019-07-09	Riphah International University, Islamabad, Federal, 44000, Pakistan
NCT04184427	Effects on Maxillary Anterior Dentition Following En Masse Retraction Using Mini-implants and Various Heights of Anterior Power Arm.	https://clinicaltrials.gov/study/NCT04184427		COMPLETED	The controlled three dimensional movement of anterior dentition during orthodontic treatment is a desire of every orthodontist. Maxillary en masse retraction with mini implants has been reported to provide absolute anchorage thus utilizing the complete extraction spaces thereby enhancing patient's esthetics. Power arm or anterior retraction hook permits the application of force close to a desired…	NO	Varying Heights of Power Arm During en Masse Retraction	OTHER: Anterior Power Arm	Change in maxillary central incisor sagittal dimension, IoSV (mm), IaSV (mm), IaSV/IoSV, Upto 1 year|Change in maxillary central incisor vertical dimension, IoPP (mm), IaPP (mm), Upto 1 year|Change in maxillary central incisor angular dimension, I-angle (degrees), Upto 1 year|Change in maxillary anterior transverse dimension, Intercanine width (mm), Upto 1 year			Dow University of Health Sciences		ALL	ADULT	NA	30	OTHER	INTERVENTIONAL	Allocation: RANDOMIZED|Intervention Model: PARALLEL|Masking: SINGLE (OUTCOMES_ASSESSOR)|Primary Purpose: TREATMENT	TArif	2019-06-25	2021-03-01	2021-03-01	2019-12-03		2022-10-25	Department of Orthodontics , DIEKIOHS, Dow University Of Health Sciences, Ojha Campus., Karachi, Sindh, Pakistan
NCT05392504	Effects of Core Stabilization Exercises vs. Schroth's Program on Posture and Quality of Life in Females With Scoliosis.	https://clinicaltrials.gov/study/NCT05392504		COMPLETED	The objective of this study is to compare the effects of core stabilization exercises versus schroth's program on posture and quality of life in females with idiopathic scoliosis	NO	Scoliosis Idiopathic	OTHER: Core stability exercise|OTHER: Scroth's Program	Scoliosis Research Society-22 questionnaire, It is a standardized questionnaire designed by scoliosis research society to measure the quality of life in scoliosis patients. Each item is scored from 1 (worst) to 5 (best). Each domain has a total sum score ranging from 5 to 25, except for satisfaction, which ranges from 2 to 10. The sum of the first 4 domains gives a maximum subtotal of 100, and wh…			Riphah International University		FEMALE	ADULT	NA	24	OTHER	INTERVENTIONAL	Allocation: RANDOMIZED|Intervention Model: PARALLEL|Masking: NONE|Primary Purpose: TREATMENT	REC/RCR & AHS/22/0519	2022-06-01	2022-09-15	2022-09-22	2022-05-26		2023-03-17	New canal medical center, Lahore, Punjab, 54000, Pakistan|Pakistan Society for the Rehabilitation of the Disabled, Lahore, Punjab, 54000, Pakistan
NCT04598126	Patient Education Manual on Patients With Knee Osteoarthritis.	https://clinicaltrials.gov/study/NCT04598126		COMPLETED	This RCT was conducted to see effects of patient education manual on pain, ROM and functional performance in patient of knee osteoarthritis. In this study the investigators were provide an educational manual as a home plan in which the investigators educate and guide patients about proper posture, life style modification, precautions and safety measures and home exercise in patient with knee oste…	NO	Knee Osteoarthritis	OTHER: Traditional physical therapy|OTHER: patient education manual +traditional physical therapy	Visual analogue scale(VAS), The VAS is a unidimensional measure of pain intensity.it is a continuous scale comprised of a horizontal (HVAS) or vertical (VAS) line, usually 10 centimeters (100 mm) in length. the scale is most commonly anchored by "no pain" (score of 0) and "pain as bad as it could be" or "worst imaginable pain" (score of 100 )\[100-mm scale\])., 4th day	WOMAC osteoarthritis index, It is a self-administered questionnaire consisting of 24 items divided into 3 subscales: * Pain (5 items): during walking, using stairs, in bed, sitting or lying, and standing upright * Stiffness (2 items): after first waking and later in the day Physical Function (17 items): using stairs, rising from sitting, standing, bending, walking, getting in / out of a car, shop…	ROM Knee flexion ( Flexion Rt), Changes from the Baseline ROM range of Motion of knee flexion was taken with the Help of Goniometer, 4th day|ROM Knee flexion ( Flexion Lt), Changes from the Baseline ROM range of Motion of knee flexion was taken with the Help of Goniometer, 4th day|ROM knee Extension ( extension Rt), Changes from the Baseline ROM range of Motion of knee extension was taken with th…	Riphah International University		ALL	ADULT, OLDER_ADULT	NA	56	OTHER	INTERVENTIONAL	Allocation: RANDOMIZED|Intervention Model: PARALLEL|Masking: NONE|Primary Purpose: TREATMENT	REC/RCRS/20/1005 Samiah Sarwar	2019-12-30	2020-08-30	2020-09-30	2020-10-22		2020-10-28	Rehabilitation department CMH(Combined military hospital), Sialkot, Punjab, Pakistan
NCT04706052	Facial Nerve Morbidity After Superficial Parotidectomy in the Absence of Nerve Conductor	https://clinicaltrials.gov/study/NCT04706052		COMPLETED	In this single-centre, cross-sectional case series, the investigators aim to evaluate the incidence of facial nerve injury in patients undergoing superficial parotidectomy in the absence of nerve conductor. Data to be collected retrospectively from a prospectively maintained database of consecutive patients, at the Department of Surgery, Liaquat University of Medical and Health Sciences Jamshoro,…	NO	Facial Nerve Injuries|Adenoma, Pleomorphic	OTHER: Superficial Parotidectomy	incidence of temporary or permanent facial nerve injury, Temporary facial nerve injury was defined as a feature of facial nerve palsy with full recovery to regular activity within six months. Permanent facial nerve injury was defined as any facial nerve dysfunction lasting beyond six months of operation., 12 months	wound infection, Rate of postoperative surgical site infection will be calculated, 12 months|seroma, Rate of postoperative formation of seroma (non-infected collection) occurring after superficial parotidectomy will be calculated, 12 months|hematoma, Rate of postoperative incidence of hematoma/ clot formation at the operative site will be calculated, 12 months|Frey's syndrome, Frey's syndrome is …		Liaquat University of Medical & Health Sciences		ALL	CHILD, ADULT, OLDER_ADULT		101	OTHER	OBSERVATIONAL	Observational Model: |Time Perspective: p	LUMHS/REC/-12	2012-01	2020-08	2021-01	2021-01-12		2021-01-13	Fazila Hashmi, JÄmshoro, Sindh, Pakistan
NCT04674917	Effects of Decompression in Patient With Acute vs Chronic Lumbar Radiculopathy	https://clinicaltrials.gov/study/NCT04674917		COMPLETED	The study will be done to evaluate the effectiveness of Lumbar Spinal Decompression in patients with acute vs chronic lumbar radiculopathy. Study design will be Randomized control trial and sample size will be 30. Duration of study was of 6 month, convenient sampling was done. Data will be collected from DHQ Daska were randomly allocated in three groups via lottery method, baseline assessment was…	NO	Lumbar Radiculopathy	OTHER: Decompression + Hot pack, TENS, Mobilization, Exercise Therapy|OTHER: Decompression + Hot pack , TENS , Mobilization , Exercise Therapy|OTHER: Hot pack , TENS, Mobilization, Exercise therapy	Visual Analogue Scale, A Visual Analogue Scale (VAS) is a measurement instrument that tries to measure a characteristic or attitude that is believed to range across a continuum of values and cannot easily be directly measured, 4th week	MODIFIED OSWESTRY LOW BACK PAIN DISABILITY QUESTIONNAIRE, The Oswestry Disability Index (also known as the Oswestry Low Back Pain Disability Questionnaire) is an extremely important tool that researchers and disability evaluators use to measure a patient's permanent functional disability. The test is considered the 'gold standard' of low back functional outcome tools, 4th Week	Inclinometer, An inclinometer or clinometer is an instrument used for measuring angles of slope (or tilt), elevation, or depression of an object with respect to gravity's direction., 4th Week	Riphah International University		ALL	ADULT	NA	30	OTHER	INTERVENTIONAL	Allocation: RANDOMIZED|Intervention Model: PARALLEL|Masking: NONE|Primary Purpose: TREATMENT	REC/LHR/20/1051 Mariam Waseem	2020-03-30	2020-12-30	2021-01-30	2020-12-19		2021-03-08	DHQ hospital, Daska, Punjab, Pakistan
NCT05059704	Circuit Class Training vs. Individual, Task Specific Training in Chronic Stroke Patient	https://clinicaltrials.gov/study/NCT05059704		COMPLETED	Due to minimal volitional activation of the impaired arm, these individuals are less able to engage in activities of daily living (ADL's). Moreover, simultaneous use of the hand and arm are needed throughout ADL's. The effects of these two approaches (circuit class training and individual task-specific training) on upper extremity function and activities of daily living (ADL's) have not yet been …	NO	Stroke	OTHER: Circuit Class Training|OTHER: Individual Task specific training	Fugl-Meyer Assessment Scale, The Fugl-Meyer Assessment is the gold standard to assess motor function of post-stroke hemiparesis. The Fugl-Meyer Upper Extremity (FMUE) Scale is a widely used and highly recommended stroke-speciï¬c, performance-based measure of impairment. It is designed to assess reï¬‚ex activity, movement control and muscle strength in the upper extremity of people with post-stro…	Modified Ashworth Scale, The modified Ashworth scale is the most universally accepted clinical tool used to measure the increase of muscle tone. The modified Ashworth scale is a muscle tone assessment scale used to assess the resistance experienced during passive range of motion, which does not require any instrumentation and is quick to perform, 8 weeks|Stroke Specific-Quality of Life Urdu Versi…		Riphah International University		ALL	ADULT, OLDER_ADULT	NA	36	OTHER	INTERVENTIONAL	Allocation: RANDOMIZED|Intervention Model: PARALLEL|Masking: NONE|Primary Purpose: TREATMENT	REC/01036 Farwa Azmat	2021-06-26	2022-07-31	2022-08-31	2021-09-28		2023-01-17	Al Mustafa Trust Medical and Physiotherapy Centre, GujrÄt, Punjab, Pakistan
NCT04665804	Effects of Creatine Supplementation as Compared to Glucosamine/Chondroitin Sulfate Supplementation in Addition to Exercise and Physical Therapy in the Management of Knee Osteoarthritis.	https://clinicaltrials.gov/study/NCT04665804		COMPLETED	Osteoarthritis (OA) is one of the most common joint disorders, affecting not only the joints but also the surrounding muscles, which become weak. Resistance exercise reduces pain and improves function in patients with OA of the knee. Nonsteroidal anti-inflammatory drugs (NSAIDs) are widely used by patients with OA to reduce pain and thereby maintain the ability to perform daily activities. Howeve…	NO	Knee Osteoarthritis	DIETARY_SUPPLEMENT: Creatine Supplementation|DIETARY_SUPPLEMENT: Glucosamine and Chondroitin sulfate supplementation|OTHER: Supervised Exercise training|OTHER: Home Exercise Program|PROCEDURE: Electrotherapy + Heating|PROCEDURE: Joint Mobilization	Visual Analogue Scale, Visual Analogue Scale was used to measure pain scoring from 0-10 cm on a horizontal 10cm line. A greater score reflects higher pain intensity., 2 weeks|Visual Analogue Scale, Visual Analogue Scale was used to measure pain scoring from 0-10 cm on a horizontal 10cm line. A greater score reflects higher pain intensity., 4 weeks|Knee Injury and Osteoarthritis Outcome Score, Kne…			Foundation University Islamabad		ALL	ADULT, OLDER_ADULT	NA	24	OTHER	INTERVENTIONAL	Allocation: RANDOMIZED|Intervention Model: PARALLEL|Masking: DOUBLE (PARTICIPANT, OUTCOMES_ASSESSOR)|Primary Purpose: TREATMENT	FUI/CTR/2020/12	2020-06-10	2020-12-06	2020-12-06	2020-12-14		2020-12-14	Foundation University Institute of Rehabilitation Sciences., Islamabad, Federal, 46000, Pakistan
NCT04993417	Comparison of Motor Imagery Technique and Mime Therapy on Facial Expressions in Facial Palsy Patients	https://clinicaltrials.gov/study/NCT04993417		COMPLETED	This project was a Randomized clinical trial conducted to compare the effects of motor imagery technique and mime therapy on facial expressions in facial palsy patients so that we can have best treatment option for patients of facial palsy. Duration was of 6 months, convenient sampling was done, subjects following eligibility criteria from Imran Idrees Teaching hospital and Idrees Hospital Sialko…	NO	Facial Palsy	OTHER: Motor imagery technique along with EMS|OTHER: Mime Therapy along with EMS	House-Brackmann Scale (HBS), House-Brackmann Facial Grading System comprises of six evaluations, where grade 1 addresses normal function and grade VI addresses complete loss of motion. It is quite possibly the most generally utilized scales and has been appeared to have great between rater reliability anyway its affectability to change in facial symmetry is low., 12th Week	Sunnybrook Facial Grading System (SFGS), SunnyBrook Facial Grading System is a 13 item evaluating scale. The framework estimates three segments of facial deviation; resting asymmetry, symmetry of voluntary activities and synkinesis. Resting lopsidedness of the eye, cheek and mouth are all things considered scored from 0 to 4 with 4 being the most uneven. Symmetry of the intentional movements; for…	Beck Depression Inventory Scale (BDI), The 21-item Beck Depression Inventory comprises of four proclamations that depict expanding powers of depressive symptoms and incorporates substantial and intellectual emotional manifestations, everything is isolated into a scale from 0 to 3, mirroring the patient's feelings in the past fourteen days. An absolute score of each of the 21 things are created; s…	Riphah International University		ALL	ADULT	NA	36	OTHER	INTERVENTIONAL	Allocation: RANDOMIZED|Intervention Model: PARALLEL|Masking: SINGLE (OUTCOMES_ASSESSOR)|Primary Purpose: TREATMENT	REC/Lhr/20/0209 Aysha	2020-11-30	2021-05-30	2021-06-30	2021-08-06		2021-08-06	Imran Idrees Teaching Hospital, Sialkot, Punjab, Pakistan
NCT05707026	Cross Fiber Fascial Manipulation and Stretching Techniques in Overhead Throwing Athletes	https://clinicaltrials.gov/study/NCT05707026		RECRUITING	Athletic training and sports participation is to enhance athletic performance. Performance is however multifactorial i.e., depending upon several parameters including warm-up practice, training regimes and other interventions. Stretching techniques that focus on increasing posterior shoulder soft tissue flexibility are commonly incorporated into prevention and treatment programs for the overhead …	NO	Overhead Throwing Athletes|Tennis Players, Bowlers, Volleyball Players	OTHER: cross fiber fascial manipulation|OTHER: stretching techniques(sleeper stretch and cross body adduction stretch)	Goniometer, A universal goniometer was used to assess internal rotation, external rotation and horizontal adduction, 2 weeks|numeric pain rating scale, NPRS for pain assessment in overhead athletes reporting pain with GIRD, it is a subjective measure in which individual rate their pain on an 11-point numerical scale. The scale is composed of 0 (no pain at all) to 10( worst pain, 2 weeks|ROWE scor…			Riphah International University		ALL	ADULT	NA	40	OTHER	INTERVENTIONAL	Allocation: RANDOMIZED|Intervention Model: PARALLEL|Masking: SINGLE (OUTCOMES_ASSESSOR)|Primary Purpose: TREATMENT	REC/RCR&AHS/22/0408	2022-02-01	2023-02-01	2023-02-01	2023-01-31		2023-01-31	Pakistan Sports Board, Lahore, Punjab, 5433, Pakistan
NCT05744726	Comparison of A-PRF vs Bone Wax in Hemostasis, Pain Relief and Healing Following Exodontia	https://clinicaltrials.gov/study/NCT05744726		RECRUITING	The goal of this clinical trial is to compare the pain relief and healing effect of A-PRF and Bone-wax in patients having mandibular tooth-extractions. The main question\[s\] it aims to answer are: In the perspective of improvement in pain and healing; * Does A-PRF performs better than control group? * Does Bone-wax performs better than control group? * Healing index and Pain scale score Comparis…	NO	Post-Extraction Socket Hemostasis|Post-Extraction Socket Pain Relief|Post-Extraction Socket Healing	BIOLOGICAL: A-PRF|COMBINATION_PRODUCT: Bone-wax	Pain Relief on VAS, Patients receiving any of the intervention will be evaluated at just before, 3rd, 7th and 21st day of dental extraction on Visual Analogue Scale (VAS)., 21 days|Extraction socket healing, Patients receiving any of the intervention will be evaluated at 3rd, 7th and 21st day of dental extraction on Healing index by Landry et al., 21 days	Hemostasis, The post-operative bleeding will be evaluated 30 minutes after the placement of the last suture as: * No bleeding * Mild Bleeding: bleeding that stopped spontaneously or with minimal local compression. * Severe Bleeding: bleeding that did not stop with the previous measures and that required local adrenaline or continuous local compression using gauze pack soaked in the corresponding …		Altamash Institute of Dental Medicine	Jinnah Postgraduate Medical Centre	ALL	ADULT	NA	129	OTHER	INTERVENTIONAL	Allocation: RANDOMIZED|Intervention Model: PARALLEL|Masking: SINGLE (PARTICIPANT)|Primary Purpose: TREATMENT	F.2-81/2022-GENL/338/JPMC	2023-01-01	2023-06-30	2023-09-30	2023-02-27		2023-02-27	Jinnah Postgraduate Medical Centre, Karachi, Sindh, 75510, Pakistan
NCT05744752	Effects of Allium Sativum and Moringa Oleifera Extract on Dental Enamel	https://clinicaltrials.gov/study/NCT05744752		ACTIVE_NOT_RECRUITING	Primary objective is to observe the effects of lead on dental enamel of rabbit by measuring; * Structural and morphological change by SEM, AFM * Elemental composition by SEM-EDX * Molecular composition and hydroxyapatite crystal changes by Raman Spectroscopy * Blood parameters by serum analysis Secondary objectives includes * To compare the protective effects of Allium sativum and Moringa oleifer…	NO	Lead Poisoning	OTHER: Lead Acetate|DIETARY_SUPPLEMENT: Moringa oleifera Extract|DIETARY_SUPPLEMENT: Allium sativum Extract|OTHER: Placebo	Histological Outcomes, In this examination Odontoblastic zone, Cell nuclei Vacuolization of odontoblasts, Acute Inflammation, Chronic Inflammation, Apatite formation, Collagen crosslinking will be determined inform of normal or abnormal., at the end of the study	Mineral Concentration, Mineral concentration like Ca/P etc. ratio will be assessed by SEM \& EDX analysis, at the end of the study		Arslan Saleem	Baqai Medical University	MALE	CHILD	NA	90	OTHER	INTERVENTIONAL	Allocation: RANDOMIZED|Intervention Model: FACTORIAL|Masking: DOUBLE (PARTICIPANT, OUTCOMES_ASSESSOR)|Primary Purpose: PREVENTION	Trial2022001	2022-12-19	2023-05	2023-08	2023-02-27		2023-02-27	Baqai Medical University, Karachi, Sindh, 75340, Pakistan
NCT04936152	Mirror Therapy on PC in Acute Bell's Palsy.	https://clinicaltrials.gov/study/NCT04936152		COMPLETED	The objective of this study is to compare the effects of mime therapy using mirror therapy application of tablet PC vs mime therapy on acute bell's palsy. Study Design was Randomized control trial with Sample Size was 22. Sampling Technique was Purposive sampling. Randomization was done through a sealed envelope method. Study Setting included Physiotherapy department of DHQ Teaching Hospital, Mir…	NO	Bell Palsy	OTHER: mime therapy using tablet PC mirror application|OTHER: the control intervention including the mime therapy	Sunnybrook Facial Grading system scale, The Sunnybrook facial grading scale is a regionally weighted system that includes evaluation of resting symmetry, degree of voluntary movements and synkinesis to form a composite score from 0 to 100, where 0 is complete paralysis and 100 normal facial functions. The tool will be used for assessment., 4 weeks		House-Brackmann Facial Grading System, The House-Brackmann Facial Nerve Grading System is widely used to characterize the degree of facial paralysis. In this scale, grade I is assigned to normal function, and grade VI represents complete paralysis. Intermediate grades vary according to function at rest and with effort. The tool will be used for assessment, 4 weeks|Patients Global Impression of Ch…	Riphah International University		ALL	ADULT	NA	22	OTHER	INTERVENTIONAL	Allocation: RANDOMIZED|Intervention Model: PARALLEL|Masking: SINGLE (OUTCOMES_ASSESSOR)|Primary Purpose: TREATMENT	REC/00658 Ameemah Talib	2020-08-15	2020-11-15	2020-12-30	2021-06-23		2021-08-19	Riphah International University, Islamabad, 44000, Pakistan
NCT04381104	Strategy to Cope Pain and Discomfort in Mammography	https://clinicaltrials.gov/study/NCT04381104		UNKNOWN	Most of the women complain about the pain and discomfort during the mammography procedure. It is reported in the literature that most of the time these pain and discomfort are due to anxiety-related causes. During counseling before mammography scan, it was also observed that most of the women had a general belief that mammography is a very painful procedure and they have a negative perception abo…	NO	Anxiety|Pain|Discomfort	DRUG: Paracetamol	Effectiveness of paracetamol before performing mammography in reducing pain and discomfort during mammography procedure, The pain score is being assessed via visual analogue scale (VAS) in the two groups, i.e. paracetamol and placebo, before performing mammography, 1 hour post medication			Dow University of Health Sciences		FEMALE	ADULT, OLDER_ADULT	NA	632	OTHER	INTERVENTIONAL	Allocation: RANDOMIZED|Intervention Model: SEQUENTIAL|Masking: QUADRUPLE (PARTICIPANT, CARE_PROVIDER, INVESTIGATOR, OUTCOMES_ASSESSOR)|Primary Purpose: DIAGNOSTIC	IRB-1391/DUHS/Approval/2019	2019-11-21	2020-09-14	2020-11-20	2020-05-08		2020-05-08	Dow Institute of Radiology, Dow University of Health Sciences, Karachi, Sindh, 74200, Pakistan
NCT05870904	Dry Needling & Trigger Point Compression Release in Neck Pain	https://clinicaltrials.gov/study/NCT05870904		COMPLETED	This randomized control trial was conducted to investigate the efficacy of trigger point dry needling which is a modern treatment intervention compared with ischemic compression release in the patients having neck pain due to myofascial trigger points.	NO	Neck Pain|Trigger Point Pain, Myofascial|Neck Muscle Issue|Muscle Tightness|Neckache	OTHER: Dry Needling	Change in Pain assessed through Visual Analogue Pain Scale, To measure the change in terms of betterment or aggravation in the intensity of pain baseline then after week 1,week 2 and after week 3., Data was Collected at Baseline and after week 1,2 & 3.|Change in degree of disability assessed through Northwick Park Neck Pain Questionnaire., To measure change in the intensity of neck pain and the c…			Health Education Research Foundation (HERF)		ALL	ADULT	NA	30	OTHER	INTERVENTIONAL	Allocation: RANDOMIZED|Intervention Model: PARALLEL|Masking: SINGLE (PARTICIPANT)|Primary Purpose: TREATMENT	070/BPMI/ Saad Tariq DPT	2021-06-01	2021-09-30	2021-10-31	2023-05-23		2023-05-23	Bashir Institute of Health Sciences,Bashir General & Dental Hospital, Islamabad, 45400, Pakistan
NCT05857826	Soft Tissue Release With and Without Vaginal Dilators on Pain and Sexual Function in Genitio Pelvic Pain	https://clinicaltrials.gov/study/NCT05857826		RECRUITING	Study will be a randomized clinical trial which will incorporate two different interventions soft tissue release and vaginal dilators use would be administered to the women with genito pelvic pain. Subjects meeting the predetermined inclusion criteria will be divided into two groups using lottery method. Assessment will be done using GPPPD, Vancouver Visual Analogue Scale, female sexual function …	NO	Genito-Pelvic Pain/Penetration Disorder	OTHER: soft tissue release|OTHER: vaginal dilators	Female sexual function index, The Female Sexual Function Index (FSFI) is a very well-worded sexual function screen with excellent psychometric qualities. However, some aspects of the scoring procedures pose conceptual and statistical problems, which we illustrate in part by way of an empirical example. The recommended solutions should further strengthen the utility and validity of this instrument…			Riphah International University		FEMALE	ADULT	NA	30	OTHER	INTERVENTIONAL	Allocation: RANDOMIZED|Intervention Model: PARALLEL|Masking: SINGLE (OUTCOMES_ASSESSOR)|Primary Purpose: TREATMENT	REC/RCR & AHS/23/0526	2023-04-15	2023-09-01	2023-09-15	2023-05-15		2023-05-15	Lahore general hospital, Lahore, Punjab, 54700, Pakistan
NCT05887856	Reduction of Pre-operative Anxiety Using a Specially Designed Educational Program for Breast Cancer Patients Undergoing Surgery: A Randomized Controlled Trial	https://clinicaltrials.gov/study/NCT05887856	PAUSDE	ENROLLING_BY_INVITATION	This study aims to find out that if a specially designed educational program can help in reduction of pre-operative anxiety in breast cancer patients undergoing surgery as a part of their treatment.	NO	Patient Satisfaction|Preoperative Anxiety|Anxiety	OTHER: comprehensive educational program for reduction of Pre-Operative Anxiety	Patient Pre-Operative Anxiety, This will be measured by using The Perioperative Anxiety Scale-7 (PAS-7), PAS 7 is a validated tool which includes seven items. This tool was developed by Zhang, C., Liu, X., Hu, T. et al. at Shanghai Mental Health Center, Shanghai Jiao Tong University School of Medicine, Shanghai, China. Permissions were obtained and granted for use of PAS 7 in this project and its…	Patient Satisfaction., This will be measured using Patient satisfaction questionnaire Short Form (PSQ-18). The short-form instrument, the PSQ-18, contains 18 items comprising of General satisfaction, technical quality, interpersonal manner, communication, financial aspects, time spent with doctor, accessibility and convenience. PSQ-18 is a free to use validated tool developed by RAND Corporation.…		Shaukat Khanum Memorial Cancer Hospital & Research Centre		FEMALE	ADULT, OLDER_ADULT	NA	400	OTHER	INTERVENTIONAL	Allocation: RANDOMIZED|Intervention Model: PARALLEL|Masking: TRIPLE (CARE_PROVIDER, INVESTIGATOR, OUTCOMES_ASSESSOR)|Primary Purpose: PREVENTION	IRB-22-40	2023-06-01	2023-12-30	2024-03-30	2023-06-05		2023-06-15	Shaukat Khanum memorial cancer hospital and research centre, Lahore, 536500, Pakistan
NCT04603690	Oral Curcumin, Quercetin and Vitamin D3 Supplements for Mild to Moderate Symptoms of COVID-19	https://clinicaltrials.gov/study/NCT04603690		COMPLETED	The present study is aimed to investigate the treatment benefits of a combination of dietary supplements quercetin, curcumin and vitamin D3 as add-on therapy to the routine care for early mild symptoms of COVID-19 infection in outpatients setting.	NO	Covid-19	DIETARY_SUPPLEMENT: Complementary therapy|DRUG: Standard of care	SARS-CoV-2 Negativity by RT-PCR, Number of patients testing negative for COVID-19, up to 14 days|COVID-19 symptoms improvement, Number of patients with improvement in COVID-19 acute symptoms, up to 7 days	Improvement in the serum inflammatory marker level, Changes in the serum CRP level, up to 7 days|Improvement in the serum inflammatory marker level, Changes in the serum D-dimer level, up to 7 days|Improvement in the serum inflammatory marker level, Changes in the serum LDH level, up to 7 days|Improvement in the serum inflammatory marker level, Changes in the serum ferritin level, up to 7 days|Ho…		Liaquat University of Medical & Health Sciences		ALL	ADULT, OLDER_ADULT	NA	50	OTHER	INTERVENTIONAL	Allocation: RANDOMIZED|Intervention Model: PARALLEL|Masking: NONE|Primary Purpose: SUPPORTIVE_CARE	LUMHS/REC/173	2021-08-16	2022-01-31	2022-02-28	2020-10-27		2022-03-23	Liaquat University Hospital, JÄmshoro, Sindh, 76090, Pakistan
NCT05452967	Comparison of Pain Scores by Using Audiovisual Aids.	https://clinicaltrials.gov/study/NCT05452967		RECRUITING	This study will be conducted at post anaesthesia care unit of Department of Anesthesiology, Aga Khan University Hospital Karachi. The aim of this study is to compare the post operative analgesia between two groups of post operative paediatric patients, Conventional group, receiving conventional analgesia and the group of patients in which distraction technique will be used. Conventional group wil…	NO	Postoperative Pain, Acute	OTHER: Distraction technique	Comparison of pain scores by using audiovisual distraction aids in post operative paediatric patients., The pain scores will be assessed in post anaesthesia care unit by using Wong Baker FACES pain rating scale. This scale comprises of a series of faces ranging from a happy face at "0" or "no hurt" to a crying face at "10" which represents the worst pain imaginable. The higher the score the worse…	Comparison of pain scores by using audiovisual distraction aids in post operative paediatric patients., Parent's satisfaction will be assessed once the patient will be signed off from the post anaesthesia care unit., After concluding /last reading at 45 minutes parents satisfaction will be assessed.		Aga Khan University		ALL	CHILD	NA	40	OTHER	INTERVENTIONAL	Allocation: RANDOMIZED|Intervention Model: PARALLEL|Masking: NONE|Primary Purpose: SUPPORTIVE_CARE	2172-14474	2023-04-01	2023-06-01	2023-06-08	2022-07-12		2023-03-28	Aga Khan University Hospital, Karachi, Sind, 74800, Pakistan	Study Protocol|Informed Consent Form
NCT05761990	Novel Stretching Versus Post Isometric Relaxation Techniques On Shoulder Disability In Athletes	https://clinicaltrials.gov/study/NCT05761990		COMPLETED	It was a randomized control trial in which thirty (30) participants having GRID, age between 20-40 years were randomly allocated into two groups i-e NS (Novel stretching) Group (30) and PIR (posterior isometric relaxation techniques) Group (30), February 2022 to March 2022.PIR group received the posterior isometric relaxation techniques (three times a week for one month) and NS group received the…	NO	Glenohumeral Internal Rotation Deficit	OTHER: POST ISOMTERIC RELAXATION TECHNIQUE|OTHER: NOVEL STRETCHING	numeric pain rating scale, A respondent uses the Numeric pain rating scale, a numerical variant of the visual analogue scale (VAS), to select a whole number (0-10 integers) that best captures the severity of their pain., 4weeks|RANGE OF MOTION, The ROM is measured by GONIOMETER, 4 weeks|Disability of arm,shoulder and hand score, The DASH is a 30-item questionnaire that offers response options usi…			Riphah International University		ALL	ADULT	NA	30	OTHER	INTERVENTIONAL	Allocation: RANDOMIZED|Intervention Model: PARALLEL|Masking: DOUBLE (PARTICIPANT, INVESTIGATOR)|Primary Purpose: TREATMENT	REC/RCR & AHS/22/0412	2022-07-17	2022-09-17	2022-09-17	2023-03-09		2023-03-09	Muhammad Sulaman, MultÄn, Punjab, 75500, Pakistan
NCT04275167	Capsule Endomicroscopy for Visualization of the Small Intestine in EED Population in Pakistan	https://clinicaltrials.gov/study/NCT04275167		ENROLLING_BY_INVITATION	This pilot study will test the feasibility and tolerability of the tethered OCT capsule and Trans Nasal imaging probe for imaging the small intestine in subjects with EED and a matched non-EED cohort. This study will assess subject tolerability, optimal imaging technique, and imaging of EED features.	NO	Environmental Enteric Dysfunction	DEVICE: Tethered Capsule Endomicroscope/Trans Nasal Endomicroscope	Feasibility of TCE and TNE, Feasibility is measured by the number of participants that we have successfully deployed the Trans-nasal imaging device/Tethered capsule device in., up to 3 hours during the study.			Massachusetts General Hospital	Bill and Melinda Gates Foundation|Aga Khan University Hospital, Pakistan	ALL	CHILD, ADULT	NA	120	OTHER	INTERVENTIONAL	Allocation: NA|Intervention Model: SINGLE_GROUP|Masking: NONE|Primary Purpose: DEVICE_FEASIBILITY	2017P001219	2017-10-11	2028-01	2029-01	2020-02-19		2023-01-13	Aga Khan Medical Center, Karachi, Pakistan
NCT05414656	A Clinical Trial of Composite Class II Restorations With Two Different Matrix Bands	https://clinicaltrials.gov/study/NCT05414656		RECRUITING	Various procedures and techniques have been devised in an attempt to generate tighter and more anatomic proximal contacts with class II composite restorations. The investigators study focuses on using Saddle contoured metal matrix and pre-contoured self-adhesive matrix .Moreover, the investigators have attempted to study proximal tightness and proximal contours of composite restoration as separat…	NO	Class II Caries in Posterior Teeth	DEVICE: Saddle contoured metal matrix, Pre-contoured self-adhesive matrix	proximal contacts tightness, The tightness of the proximal contact area resulting from Saddle contoured metal matrix and pre-contoured self-adhesive matrix . It was measured using a nine inch long nylon dental floss (Oral-B, USA)., immediately after procedure	Proximal contours and overhangs, To be examined clinically with an explorer and mouth mirror and then on the radiograph by the blinded co investigator., immediately after procedure		Pakistan Institute of Medical Sciences		ALL	ADULT, OLDER_ADULT	NA	60	OTHER_GOV	INTERVENTIONAL	Allocation: RANDOMIZED|Intervention Model: PARALLEL|Masking: SINGLE (OUTCOMES_ASSESSOR)|Primary Purpose: TREATMENT	SOD/ERB/2022/02	2022-05-02	2022-09	2022-10	2022-06-10		2022-06-10	School of Dentistry, Shaheed Zulfiqar Ali Bhutto Medical University, Islamabad, Islamabad, Islamabad Capital Territory, Pakistan
NCT04348097	Comparison of Dry Needling and Activator Trigger Point Therapy on Upper Trapezius Trigger Points.	https://clinicaltrials.gov/study/NCT04348097		COMPLETED	The aim of this study was to compare the effects of Dry needling and Activator trigger point therapy on upper trapezius trigger points.Randomized controlled trial was conducted on Sixty-eight patients with active upper trapezius trigger points meeting the inclusion criteria i.e Age limit 20-45 both genders, presence of unilateral or bilateral upper trapezius Trigger Points. For bilateral presence…	NO	Trigger Point Pain, Myofascial	DEVICE: Activator instrument|DEVICE: dry needle	Numeric pain rating scale (NPRS), The NPRS was used to measure the pain intensity of myofasial trigger points of the upper trapezius muscle . NPRS is a valid and reliable tool to assess pain. It consists of 10cm long line scale on which patient reports his/her pain from 0 (no pain) to (10 (worst possible pain), for three weeks|Inclinometer, PAOMPT Bubble inclinometer was used in our study. Patien…			Riphah International University		ALL	ADULT	NA	68	OTHER	INTERVENTIONAL	Allocation: RANDOMIZED|Intervention Model: PARALLEL|Masking: SINGLE (OUTCOMES_ASSESSOR)|Primary Purpose: TREATMENT	REC/00464 Salman Sabir	2019-07-01	2019-11-01	2020-02-20	2020-04-15		2020-04-15	Institute of Medical Rehabilitation, Islamabad, Punjab, 46000, Pakistan
NCT05801367	Allium Sativum Oil as Alternative Non-vital Pulpotomy Medicament in Primary Teeth	https://clinicaltrials.gov/study/NCT05801367		COMPLETED	The purpose of this randomized controlled clinical trial is to use Allium sativum oil as non-vital Pulpotomy medicament compared to Formocresol in primary teeth by evaluating its antibacterial effect against Streptococcus mutans and Lactobacillus acidophilus. It is hypothesized that there is no difference in the antibacterial effect of Allium sativum oil compared with Formocresol, when used as no…	NO	Non-Vital Tooth	DRUG: Formocresol|DRUG: Allium Sativum Oil	Antibacterial effect, Bacterial count of S. mutans and L. acidophilus counted as Colony Forming Units/ml (CFU/ml), 1 week			University of Health Sciences Lahore	Lahore General Hospital	ALL	CHILD	PHASE1|PHASE2	40	OTHER	INTERVENTIONAL	Allocation: RANDOMIZED|Intervention Model: PARALLEL|Masking: DOUBLE (PARTICIPANT, OUTCOMES_ASSESSOR)|Primary Purpose: TREATMENT	UniversityUHS	2022-10-20	2023-02-23	2023-03-02	2023-04-06		2023-04-06	de' Montmorency College of dentistry, Lahore, Punjab, 54000, Pakistan
NCT04757467	Comparison of Frequency & Duration of Task Practice During Constraint Induced Movement Therapy	https://clinicaltrials.gov/study/NCT04757467		COMPLETED	Stroke is a very serious medical condition, classically categorized as a neurological disorder that occurs due to obstructed blood flow to specific parts of the brain, and resultant death of that area.This obstructed blood supply results in compromised function of that part of the brain, resulting in paralysis or interference with the normal function of the body controlled by that specific region…	NO	Stroke	OTHER: Standard physiotherapy neuro-rehabilitation|OTHER: Repetition-CIMT|OTHER: Hour-CIMT	Fugl-Meyer assessment scale- lower extremity (FMA-LE), Fugl-Meyer Assessment (FMA) scale is an index to assess the sensorimotor impairment in individuals who have had a stroke. FMA scale has shown high validity and moderate to high reliability. Researches have shown stable responsiveness for this scale, lower extremity (maximum score of 34 points) are recommended as core measures to be used in ev…			Riphah International University		ALL	ADULT	NA	96	OTHER	INTERVENTIONAL	Allocation: RANDOMIZED|Intervention Model: FACTORIAL|Masking: TRIPLE (CARE_PROVIDER, INVESTIGATOR, OUTCOMES_ASSESSOR)|Primary Purpose: TREATMENT	REC/00754 Sonia Hussain	2020-08-01	2021-02-20	2021-02-28	2021-02-17		2021-06-21	Riphah international university, Rawalpindi, Pakistan
NCT05878756	Effects of Additional Functional Strength Training on Mobility in Children With Hemiplegic Cerebral Palsy	https://clinicaltrials.gov/study/NCT05878756		COMPLETED	The randomized control trail was to determine the effects of additional functional Strength Training on mobility in Children with Hemiplegic Cerebral Palsy.	NO	Hemiplegic Cerebral Palsy|Mobility	OTHER: Functional Strength Training	Gross Motor Function Measure (GMFM), GMFM is used to evaluate change that occurs over time in the gross motor function of children with cerebral palsy., Data was collected at Baseline and after 4 weeks|Gross Motor Function Classification System (GMFCS), The GMFCS, or Gross Motor Function Classification System, is a five-level classification that differentiates children with cerebral palsy based o…	Five time sit to stand (FTSST)., Used to asses functional lower extremity strength, transitional movements, balance, and fall risk, Data was collected at Baseline and after 4 weeks		Health Education Research Foundation (HERF)		ALL	CHILD	NA	32	OTHER	INTERVENTIONAL	Allocation: RANDOMIZED|Intervention Model: PARALLEL|Masking: SINGLE (PARTICIPANT)|Primary Purpose: TREATMENT	YIRS/1666	2020-01-01	2020-10-01	2020-12-01	2023-05-26		2023-05-30	Yusra Institute of Rehablitation Science, Islamabad, 45400, Pakistan
NCT05059990	Low Intensity Aerobic Exercise and Active Exercises in Cancer Patients Receiving Palliative Care	https://clinicaltrials.gov/study/NCT05059990		COMPLETED	To compare the effect of low intensity aerobic exercise and active ROM exercises on cancer related fatigue and its associated symptoms and quality of life in cancer patients receiving palliative care.	NO	Cancer	OTHER: Low Intensity Aerobic Exercises Group|OTHER: Active Exercises Group	Fatigue Numeric Rating Scale, The fatigue numeric rating scale (NRS) is a single-item measure assessing severity of fatigue. We will use this in our study to measure the severity of cancer related fatigue in oncology patients receiving palliative care. The fatigue NRS is a patient- administered, single- item, 11- point horizontal scale anchored at 0 and 10, with 0 representing 'no fatigue' and 10…	Quality of life questionnaire for cancer patients treated with anti-cancer drugs (QOL-ACD):, Quality of Life Anti-Cancer Drugs (QOL-ACD) is a Quality-of-life measurement tool for patients undergoing chemotherapy it has 22 items, divided into these categories: daily activities, physical condition, social activities, mental and psychological status. Scaling of items is from 5 to 1(5 being worst and…		Riphah International University		ALL	ADULT, OLDER_ADULT	NA	22	OTHER	INTERVENTIONAL	Allocation: RANDOMIZED|Intervention Model: PARALLEL|Masking: NONE|Primary Purpose: SUPPORTIVE_CARE	REC/01085 Ishrat Perveen	2021-10-10	2021-12-30	2021-12-30	2021-09-28		2022-02-02	Mubarak Hospital, Sargodha, Punjab, 40100, Pakistan
NCT02186067	Developing an Integrated System Approach for the Management of Hypertension: A Pilot Study	https://clinicaltrials.gov/study/NCT02186067		COMPLETED	Hypertension has become a public health concern worldwide due to its significant contribution to the global health burden and its role as a prominent risk factor for the development of a number of chronic diseases such as Cardiovascular diseases (CVD), the leading cause of mortality in Pakistan and Worldwide. According to WHO, about 7.5 million deaths worldwide is attributable to hypertension i.e…	NO	Hypertension	OTHER: Referral System	At least an absolute 20% point greater proportion of participants in the intervention group achieving blood pressure targets ( SBP <140 mmHg and DBP < 90mmHg), 6 months	Adherence to life style modification, Adherence to life style modification (exercise, diet, medication) by the patients: This will be assessed through self-report, anthropometric and blood pressure measurement and empty blister count at the follow up visits., 6 months|Adherence by physicians to hypertension management guidelines, Adherence by physicians to hypertension management guidelines: asse…		Aga Khan University		ALL	ADULT, OLDER_ADULT	NA	118	OTHER	INTERVENTIONAL	Allocation: NON_RANDOMIZED|Intervention Model: PARALLEL|Masking: NONE|Primary Purpose: TREATMENT	13102013FM	2014-02	2015-03	2015-03	2014-07-10		2015-06-25	The Integrated Medical Services Clinics (IMS), Karachi, Sindh, Pakistan
NCT01767467	Study to Assess the Safety and Immunogenicity of GlaxoSmithKline (GSK) Biologicals' Herpes Zoster Subunit (HZ/su) Vaccine in Adults Aged 18 Years and Older With Blood Cancers	https://clinicaltrials.gov/study/NCT01767467		COMPLETED	The purpose of this study is to evaluate the safety and immunogenicity of GSK Biologicals' vaccine GSK1437173A in subjects aged 18 years and older with blood cancers. The study will evaluate safety-related events and antibody and cellular immune responses to the study vaccine, as compared to placebo.	YES	Herpes Zoster	BIOLOGICAL: Herpes zoster vaccine (GSK 1437173A)|DRUG: Placebo	Vaccine Response Rates (VRR) for Anti-glycoprotein E (Anti-gE) Antibody Concentrations, Vaccine response rate refers to the percentage of subjects with a vaccine response, as determined by Enzyme-Linked Immunosorbent Assay (ELISA). Vaccine response was defined as: For initially seronegative subjects, antibody concentration at Month 2 greater than or equal to (â‰¥) 4 fold the cut-off for Anti-gE \…	Vaccine Response Rate (VRR) for Anti-gE Antibody Concentrations, Vaccine response rate refers to the percentage of subjects with a vaccine response, as determined by ELISA. Vaccine response was defined as: For initially seronegative subjects, antibody concentration at Month 2 â‰¥ 4 fold the cut-off for Anti-gE (4x97 mIU/mL). For initially seropositive subjects, antibody concentration at Month 2 â…		GlaxoSmithKline		ALL	ADULT, OLDER_ADULT	PHASE3	568	INDUSTRY	INTERVENTIONAL	Allocation: RANDOMIZED|Intervention Model: PARALLEL|Masking: TRIPLE (PARTICIPANT, CARE_PROVIDER, OUTCOMES_ASSESSOR)|Primary Purpose: PREVENTION	116428|2012-003438-18	2013-03-01	2016-01-07	2017-01-06	2013-01-14	2017-01-05	2018-06-06	GSK Investigational Site, Inverness, Florida, 34452, United States|GSK Investigational Site, Chicago, Illinois, 60637, United States|GSK Investigational Site, Elkhart, Indiana, 46514, United States|GSK Investigational Site, Boston, Massachusetts, 02115, United States|GSK Investigational Site, Minneapolis, Minnesota, 55455, United States|GSK Investigational Site, Chapel Hill, North Carolina, 27514…
NCT05764967	Low Dye Taping Technique and Temporary Felt Insoles on Pain and Disability in Children With Pes Planus.	https://clinicaltrials.gov/study/NCT05764967		COMPLETED	This study aims to determine comparative effects of low dye taping technique and temporary felt insoles on pain and disability in children with pes planus.	NO	Pes Planus	OTHER: Low Dye Taping|OTHER: Temporary Felt Insoles	Foot And Ankle Ability Measure- FAAM, A self-report outcome tool that was created to evaluate physical function in people with foot and ankle-related disabilities. This Questionnare consists of 29 items which is subdivided into two sub-scales: the Foot and Ankle Ability Measure, Activities of Daily Living (ADL) Subscale having 21 items and the Foot and Ankle Ability Measure, Sports Subscale havin…			Riphah International University		ALL	CHILD	NA	24	OTHER	INTERVENTIONAL	Allocation: RANDOMIZED|Intervention Model: PARALLEL|Masking: DOUBLE (PARTICIPANT, INVESTIGATOR)|Primary Purpose: TREATMENT	REC/RCR&AHS/22/0746	2022-09-15	2023-03-30	2023-04-05	2023-03-13		2023-08-01	Children Hospital Lahore, Lahore, Punjab, 54000, Pakistan
NCT03187067	Pediatric Pneumonia Lung Ultrasound	https://clinicaltrials.gov/study/NCT03187067	PLUS	COMPLETED	The purpose of this study is to evaluate the impact of LUS on the diagnosis and management of childhood pneumonia in developing countries	NO	Pneumonia|Acute Respiratory Infection	DEVICE: Lung ultrasound	LUS findings at enrollment, 8 hours	Repeat LUS findings, 30 days		Save the Children	Bill and Melinda Gates Foundation|Barcelona Institute for Global Health|Aga Khan University	ALL	CHILD		270	OTHER	OBSERVATIONAL	Observational Model: |Time Perspective: p	PLUS	2017-07-31	2019-01-08	2019-01-08	2017-06-14		2019-04-08	Centro de InvestigaÃ§Ã£o em SaÃºde de ManhiÃ§a (CISM), ManhiÃ§a, Mozambique|Aga Khan University, Karachi, Pakistan
NCT01507467	IAEA-HypoX. Accelerated Radiotherapy With or Without Nimorazole in Squamous Cell Carcinoma of the Head and Neck	https://clinicaltrials.gov/study/NCT01507467	IAEA-HypoX	TERMINATED	The purpose of this study is to test the hypothesis that radiotherapy of head and neck carcinoma can be improved by hypoxic modification of radiotherapy using nimorazole as a hypoxic radiosensitizer in association with accelerated fractionation, in an unselected patient population in a global environment.	NO	Head and Neck Carcinoma	RADIATION: Accl. RT|RADIATION: Accl. radiotherapy + Nimorazole	Locoregional control after curative intended radiotherapy +/- Nimorazole, 5-years	Disease specific survival, 5.years|Overall survival, 5-years|Treatment related morbidity, Treatment related acute and late morbidity releted to radiotherapy and/or nimorazole treatment, 5-years		Danish Head and Neck Cancer Group	International Atomic Energy Agency|Danish Center for Interventional Research in Radiation Oncology (CIRRO)	ALL	ADULT, OLDER_ADULT	PHASE3	104	NETWORK	INTERVENTIONAL	Allocation: RANDOMIZED|Intervention Model: PARALLEL|Masking: NONE|Primary Purpose: TREATMENT	IAEA-HypoX|IAEA-HypoX	2012-03	2014-05	2016-05	2012-01-11		2016-11-25	Radiation Oncology Department, National Cancer Institute, Cairo, Egypt|Radiation Oncology Center, Tallin, 13419, Estonia|Nuclear Medicine, Oncology & Radiotherapy Institute, Radiation Oncology Department G-8/3, Islamabad, Pakistan|Karachi Institute of Radiotherapy and Nuclear Medicine, Karachi, Pakistan|Institute of Radiotherapy and Nuclear Medicine (IRNUM) Hospital Peshawar, Peshawar, Pakistan|I…
NCT05413967	Effects of Mills Manipulation and Nirschel Exercises in Patients With Lateral Epicondylitis	https://clinicaltrials.gov/study/NCT05413967		RECRUITING	To find effects of mills manipulation versus NIRSCHL EXERCISES on pain ,strength and function in patients with lateral epicondylitis.	NO	Lateral Epicondylitis	OTHER: Mills manipulation in addition to myofasical release therapy|OTHER: Nirschl exercises in addition to myofascial release therapy	Numeric Pain Rating scale (NPRS), The NPRS is used to access the patient intensity of pain. Its score ranges from 0-10 with 0 is being the least painful while 10 is worst. Patient is asked to make three pain ratings, corresponding to current, best and worst pain experienced over the last 24 hours. The average of the 3 ratings is used to represent the patient's level of pain over the previous 24 h…			Riphah International University		ALL	ADULT	NA	32	OTHER	INTERVENTIONAL	Allocation: RANDOMIZED|Intervention Model: PARALLEL|Masking: DOUBLE (PARTICIPANT, INVESTIGATOR)|Primary Purpose: TREATMENT	REC/RCR&AHS/22/0129	2022-03-01	2023-02-28	2023-03-31	2022-06-10		2022-06-10	PSRD hospital Ferozpur Road LAHORE, Lahore, Punjab, Pakistan
NCT05369156	The Effects of Chiropractic Care in Adults With Subclinical Spinal Pain	https://clinicaltrials.gov/study/NCT05369156		RECRUITING	This study aims to investigate long term and retention (in a subgroup) effects of Chiropractic care (CC) on neurological, behavioral, immunological functions and health-related quality of life in adults with subclinical pain.	NO	Subclinical Spinal Pain	OTHER: Chiropractic Care|OTHER: Control Group	Functional near-infrared spectroscopy (fNIRS), Functional near-infrared spectroscopy (fNIRS) is an optical imaging tool for noninvasive, continuous monitoring of regional blood flow and tissue oxygenation. It can measure two hemodynamic parameters, both deoxyhemoglobin (HHb) and oxyhemoglobin (HbO2), at the same time. It reflects changes in regional blood flow to areas of the brain involved in pr…	Spatial working memory (SWM), Spatial Working Memory requires retention and manipulation of visuospatial information. This self-ordered test has unique executive function demands and provides a measure of strategy and working memory error. Outcome measures include errors (selecting boxes that have already been found to be empty and revisiting boxes that have already been found to contain a token)…	Immune Function Questionnaire (IFQ), The Immune Function Questionnaire (IFQ) consists of 15 items that assess the frequency of various symptoms associated with poor immune function. There are 19 symptom items included on the questionnaire as signs of weakened immune system functioning: headaches, sore throat, eye infection, sinusitis, runny nose, flu, coughing, cold sores, boils, mild fever, pneu…	Riphah International University		ALL	ADULT	NA	120	OTHER	INTERVENTIONAL	Allocation: RANDOMIZED|Intervention Model: PARALLEL|Masking: TRIPLE (PARTICIPANT, INVESTIGATOR, OUTCOMES_ASSESSOR)|Primary Purpose: TREATMENT	REC/01288 Imran Amjad	2022-05-15	2022-11-01	2022-12-01	2022-05-11		2022-06-01	Railway General Hospital, Rawalpindi, Pakistan
NCT02210390	Culturally Adapted Psychological Intervention for Bipolar Disorder in Pakistan	https://clinicaltrials.gov/study/NCT02210390		COMPLETED	Aim: To assess the Feasibility RCT of the efficacy of a culturally adapted psychological intervention for Bipolar disorder in Pakistan Design: Randomized Control Trial Setting: Psychiatric Departments of different Hospitals in Karachi. Participants: A total of 36 Bipolar disorder patients will be randomized to psychological Intervention and treatment as usual arm. Intervention: Culturally Adapted…	NO	Bipolar Disorder	BEHAVIORAL: Psycho education	Young Mania Rating Scale(YMRS), The Young Mania Rating Scale (YMRS) is one of the most frequently utilized rating scales to assess manic symptoms, three months|Knowledge and attitudes, Knowledge and attitudes towards bipolar disorder measured by using a standard questionnaire, three months|Beck's Depression Inventory Scale (BDI), The BDI is a measure of depression severity and has been used in se…	Medication adherence, Self-reported Measure of Medication adherence, three months|Visual Analogue Scale, Patient satisfaction with overall care, three months|Short Explanatory Model Interview, used to elicit beliefs of mental illness, three months		Pakistan Institute of Living and Learning	University of Manchester|Dow University of Health Sciences|Abbasi Shaheed Hospital	ALL	ADULT, OLDER_ADULT	NA	36	OTHER	INTERVENTIONAL	Allocation: RANDOMIZED|Intervention Model: PARALLEL|Masking: SINGLE (OUTCOMES_ASSESSOR)|Primary Purpose: TREATMENT	PSY-BPD-03	2012-06	2015-05	2015-05	2014-08-06		2016-12-23	Dow University of Health Sciences, Karachi, Sindh, Pakistan
NCT00428090	Rosiglitazone (Extended Release Tablets) As Monotherapy In Subjects With Mild To Moderate Alzheimer's Disease	https://clinicaltrials.gov/study/NCT00428090		COMPLETED	Rosiglitazone (RSG) has been tested and is approved as a treatment for type II diabetes mellitus, a disease that occurs when the body ineffectively uses glucose. RSG XR, the investigational drug, is an extended-release form of RSG. This study tests whether RSG XR safely provides benefit to people with mild to moderate Alzheimer's disease (AD). RSG XR is a new approach to AD therapy and this study…	YES	Alzheimer's Disease	DRUG: Rosiglitazone	Change From Baseline (W0) in Mean ADAS-Cog Total Score at W24 as a Function of APOE e4 Status in Apolipoprotein epsilon4 (APOE e4) Negative Cohort, The 11-item ADAS-Cog assessed a range of cognitive abilities including memory, comprehension, orientation in time and place and spontaneous speech. Items were evaluated by tests and clinician ratings on a 5-point scale. Scores ranged from 0-70 with hi…	Change From Baseline (W0) in Mean ADAS-Cog Total Score at W8, W16, W24, The 11-item ADAS-Cog assessed a range of cognitive abilities including memory, comprehension, orientation in time and place and spontaneous speech. Most items were evaluated by tests, but some were dependent on clinician ratings on a 5-point scale. Scores ranged from 0-70 with higher scores indicating greater dysfunction. Cha…		GlaxoSmithKline		ALL	ADULT, OLDER_ADULT	PHASE3	862	INDUSTRY	INTERVENTIONAL	Allocation: RANDOMIZED|Intervention Model: PARALLEL|Masking: DOUBLE (PARTICIPANT, INVESTIGATOR)|Primary Purpose: TREATMENT	105640	2007-02-27	2008-09-01	2008-09-05	2007-01-29	2017-02-16	2017-05-19	GSK Investigational Site, Phoenix, Arizona, 85004, United States|GSK Investigational Site, Los Angeles, California, 90036, United States|GSK Investigational Site, Newport Beach, California, 92660, United States|GSK Investigational Site, Palo Alto, California, 94305, United States|GSK Investigational Site, Reseda, California, 91355, United States|GSK Investigational Site, San Diego, California, 92…
NCT05872997	Effectiveness of Mobilization With Movement Along With Sensory Motor Training in Patients With Knee Osteoarthritis	https://clinicaltrials.gov/study/NCT05872997		RECRUITING	to find out the Effectiveness of Mobilization With Movement Along With Sensory Motor Training in Patients With Knee Osteoarthritis	NO	Knee Osteoarthritis	DIAGNOSTIC_TEST: Sensory Motor Training	Oxford Scale, Effectiveness of Mobilization With Movement Along With Sensory Motor Training using Oxford Scale, 6 Months|Numeric Pain Scale, Effectiveness of Mobilization With Movement Along With Sensory Motor Training using Numeric Pain Scale, 6 Months			Superior University		ALL	ADULT, OLDER_ADULT	NA	36	OTHER	INTERVENTIONAL	Allocation: NA|Intervention Model: SINGLE_GROUP|Masking: NONE|Primary Purpose: HEALTH_SERVICES_RESEARCH	DPT/Batch-Fall18/537	2023-04-01	2023-05-30	2023-08-31	2023-05-24		2023-05-24	Chaudary Muhammad Akram Teaching Hospital, Lahore, Punjab, Pakistan
NCT05917197	Impact of Social Media on the Development of Anorexia Nervosa	https://clinicaltrials.gov/study/NCT05917197		COMPLETED	The study involves the recruitment of medical students from all government medical colleges of Karachi,Pakistan. The sample size was 214. The study is a cross sectional study that requires the participants to fill out an online questionnaire after giving an informed consent online.	NO	The Focus of Study Were the Medical Students Whose Eating Behaviors Were Studied	OTHER: survey based information	Social media use, Instagram usage was more as compared to other social media sites, 6 months			Jinnah Sindh Medical University		ALL	ADULT		214	OTHER	OBSERVATIONAL	Observational Model: |Time Perspective: p	2021-576	2022-03-01	2022-06-01	2022-08-01	2023-06-23		2023-06-23	Sindh, Karachi, Pakistan
NCT05649397	Effects of Cervical Spine Manipulation in Patients With Mechanical Neck Pain	https://clinicaltrials.gov/study/NCT05649397		COMPLETED	Mechanical neck pain is known as one of the most common disorders in musculoskeletal system. In elderly population, prevalence of neck pain ranges up to 38% while point prevalence and lifetime prevalence ranges from 6% to 22% and 14.2% to 71% respectively . Neck pain is defined by the international association for the study of pain as: "Pain perceived as arising from anywhere within the region bo…	NO	Neck Pain	OTHER: cervical manipulation|OTHER: conventional therapy	Joint position sense test, A target is placed on a wall 90cm away from the patient, at the patient's head height in sitting. The target is typically 40cm in diameter with concentric circles in 1cm increments. A laser pointer or similar targeting device is mounted onto a lightweight headband is then placed on the patient's head. The patient is then asked to focus on finding natural resting head po…			Riphah International University		ALL	ADULT	NA	30	OTHER	INTERVENTIONAL	Allocation: RANDOMIZED|Intervention Model: PARALLEL|Masking: NONE|Primary Purpose: TREATMENT	REC- 01395 Hafsa Bint Bilal	2022-12-01	2023-07-10	2023-07-10	2022-12-14		2023-07-27	Riphah international hospital Sihala, Islamabad, Punjab, Pakistan
NCT05158556	Comparison of Myofascial Release Technique and Instrument Assisted Soft Tissue Mobilization in Lumbar Region	https://clinicaltrials.gov/study/NCT05158556		COMPLETED	Trigger point are hyper-irritable points, appear as nodules on palpation, discrete and focal spots in the taut band of skeletal muscles. Myofascial release technique and instrument assisted soft tissue mobilization both techniques are used to break the adhesions and mobilize the soft tissue, releasing the trigger points. The study will contribute in comparing the level of pain threshold perceived…	NO	Trigger Point Pain, Myofascial	OTHER: Myofascial Release Technique|OTHER: Instrument Assisted Soft tissue Mobilization	Numeric Pain Rating Scale, Numeric Pain Rating Scale is an 11 point tool used to assess the pain intensity among people. Its value ranges from 0 to 10, where 0 means no pain and 10 means worst possible pain. It is a reliable and valid tool (r=0.96, its validity correlations range from 0.86 to 0.95.Assesment was performed at the base line and after 6-weeks., for 6 weeks|Pain Sensitivity Questionna…			Riphah International University		ALL	ADULT	NA	32	OTHER	INTERVENTIONAL	Allocation: RANDOMIZED|Intervention Model: PARALLEL|Masking: NONE|Primary Purpose: TREATMENT	REC-00936 Irum Nosheen	2021-02-15	2022-01-20	2022-01-20	2021-12-15		2022-03-10	Muzaffar Khan Surgical Hospital, Rawalpindi, Punjab, 43600, Pakistan
NCT05010967	Effect of HIIT VS Yoga on Level of Pain, Catastrophizing and QoL in Dysmenorrhea	https://clinicaltrials.gov/study/NCT05010967		COMPLETED	This study is aimed at determining the effect of high intensity interval training VS yoga on pain, catastrophizing and quality of life among young females with dysmenorrhea.	NO	Primary Dysmenorrhea	OTHER: High intensity interval training|OTHER: Yoga Training	Numeric pain rating scale, changes from baseline The numeric pain rating scale (NPRS) is a 10 points scale on which, zero represent no pain, 1 to 3 represent mild pain, 4 to 7 represent moderate and pain score between 7 and 10 were considered to be a severe form of pain.\[, 8th week	Pain catastrophizing, The 13-item scale measures the extent to which participants worry, amplify, and feel helpless about the experience of pain on a five-point (0-4) scale. Total scores range from 0 to 52, with higher scores indicating greater pain catastrophizing., 8th week|EQ-5D for quality of life, The EQ-5D is an acceptable, reliable and valid measure of quality of life. The EQ-5D, a standar…		Riphah International University		FEMALE	ADULT	NA	34	OTHER	INTERVENTIONAL	Allocation: RANDOMIZED|Intervention Model: PARALLEL|Masking: SINGLE (OUTCOMES_ASSESSOR)|Primary Purpose: TREATMENT	REC/01098 Areeba Aamir	2021-08-01	2022-08-25	2022-08-25	2021-08-18		2022-11-28	Railway General Hospital, Rawalpindi, Fedral, 44000, Pakistan
NCT04346550	Comparison of Morbidity After Laparoscopic Cholecystectomy for Acutely Inflamed Gall Bladder With and Without Drain	https://clinicaltrials.gov/study/NCT04346550		COMPLETED	The purpose of this study was to compare the frequency of pain and mean hospital stay in patients with and without drain insertion, following laparoscopic cholecystectomy for acutely inflamed gallbladder.	NO	Acute Cholecystitis|Pain|Morbidity, Multiple|Surgery|Drain Site Complication	OTHER: Suction drain	Pain intensity, Pain was assessed by VISUAL ANALOGUE SCALE (VAS) from 0 to 10, taking 0 SCORE FOR NO PAIN AND MAXIMUM 10 SCORE FOR WORST PAIN, assessed at 1st postoperative day by the duty doctor or the nurse. VAS \> 3 was considered as post surgical pain., 1st post operative day|Mean Hospital stay, Number of days from the day of operation till the day of discharge and discharge criteria was take…			Shifa International Hospital		ALL	ADULT, OLDER_ADULT	NA	60	OTHER	INTERVENTIONAL	Allocation: RANDOMIZED|Intervention Model: PARALLEL|Masking: NONE|Primary Purpose: SUPPORTIVE_CARE	Sheikh	2017-10-02	2018-10-17	2018-10-17	2020-04-15		2020-04-16	Shifa International Hospital, Islamabad, Federal Capital, 44790, Pakistan
NCT04155450	Effects of Extension Biased External Limb Loading in Addition to McKenzie Extension Protocol in Lumbar Derangement Syndrome	https://clinicaltrials.gov/study/NCT04155450		COMPLETED	Low back pain is one of the most common problem affecting one's daily living activities. McKenzie Method of Mechanical Diagnostic Therapy (MDT) is an appealing modality of treatment. McKenzie classified the lumbar back pain into three categories i.e. lumbar postural syndrome, lumbar dysfunction syndrome and lumbar derangement syndrome. Progressive extension bias limb loading exercises at lumbar r…	NO	Sciatica|Low Back Pain|Low Back Pain, Mechanical	OTHER: Extension Biased External Limb Loading Exercises|OTHER: McKenzie Extension Exercise Protocol|OTHER: Moist Heat	Oswestry Disability Index, Oswestry Disability Index (ODI) assess symptoms and severity of low back pain in terms of disablement and the degree to which back pain impacts functional activities. Questionnaire has been designed to give us information as to how one's back or leg pain is affecting his/her ability to manage in everyday life. It has good person and item reliability with an excellent te…			Foundation University Islamabad		ALL	ADULT	NA	30	OTHER	INTERVENTIONAL	Allocation: RANDOMIZED|Intervention Model: PARALLEL|Masking: SINGLE (PARTICIPANT)|Primary Purpose: TREATMENT	FUI/CTR/2019/2	2019-11-01	2020-05-01	2020-05-01	2019-11-07		2021-12-20	Foundation University Islamabad, Islamabad, Federal, 46000, Pakistan|Shafi International Hospital, Islamabad, Federal, 46000, Pakistan
NCT05768568	Comparison of Plaque Removal Efficacy of Powered and Manual Toothbrush Among Children With Cerebral Palsy	https://clinicaltrials.gov/study/NCT05768568		RECRUITING	CHildren of Cerebral Palsy(CP) are at high risk of developing dental diseases most commonly periodontitis and caries. Neuromuscular and psychological impact makes it difficult for the CP child to clean dental plaque from the surface of the teeth.inability to perform coordinated movements too makes brushing very difficult and hence it worsens the oral hygiene status. Hence the objective of the stu…	NO	Cerebral Palsy, Mixed	DEVICE: Manual Toothbrush and Powered Toothbrush	Oral Hygiene Status assessed by Oral Hygiene Index Simplified (OHI-S), According to this Oral Hygiene Index Simplified (OHI-S) The oral hygiene status will be classified as Good (0-1.2), Fair (1.3-3.0), Poor (3.1-6.0), 3 months|Oral Hygiene Status assessed by Gingival Index (GI), Gingival status will be classified as Mild (0.1-1), Moderate (1.1-2) and Sever (2.1-3), 3 months			Dow University of Health Sciences		ALL	CHILD	NA	80	OTHER	INTERVENTIONAL	Allocation: RANDOMIZED|Intervention Model: CROSSOVER|Masking: NONE|Primary Purpose: PREVENTION	MH21	2023-04	2023-09	2023-12	2023-03-14		2023-03-14	Al Umeed Rehabilitation Association (AURA), Karachi, Sindh, 75330, Pakistan
NCT05828615	Breathing Exercise in Pregnancy-induced Hypertension	https://clinicaltrials.gov/study/NCT05828615		RECRUITING	To determine the effects of Breathing control vs Alternate nostril breathing on maternal cardiovascular parameters in pregnancy and to determine the effect of breathing control vs Alternate nostril breathing on Fetal Heart rate. Many evidence-based studies show breathing exercises have beneficial and useful effects on the hypertensive population and also have positive effects on pregnancy-induced…	NO	Pregnancy Induced Hypertension	OTHER: Group A|OTHER: Group B	Blood Pressure, Changes from baseline to 4 weeks after the intervention, time of discharge from the hospital, and, 40 days postpartum, measured through a sphygmomanometer. Blood pressure is measured in millimeters of mercury (mm Hg). A blood pressure measurement has two numbers Systolic and Diastolic. The patients are classified according to the range as follows. Hypertension stage 1 SYSTOLIC (mm…	Fetal Heart rate, Changes from baseline to Changes from baseline to 4 weeks after intervention and time of delivery measured through Doppler ultrasound (US).This is a method that uses a device to listen and record heartbeat of baby through abdomen. The rate and pattern of heart rate of baby shown on a screen and printed on paper. The average fetal heart rate is between 110 and 160 beats per minut…		Riphah International University		FEMALE	ADULT	NA	14	OTHER	INTERVENTIONAL	Allocation: RANDOMIZED|Intervention Model: PARALLEL|Masking: SINGLE (PARTICIPANT)|Primary Purpose: PREVENTION	Rec/01385 Rida Kanwal	2023-04-10	2023-09	2023-09	2023-04-25		2023-05-18	Punjab medical center Gujarat., GujrÄt, Punjab, 54560, Pakistan
NCT03883750	Induced Pluripotent Stem Cells for Niemann Pick Disease	https://clinicaltrials.gov/study/NCT03883750	IPSNPABC	COMPLETED	Establishment of individualized human cellular disease models based on induced pluripotent stem cells that reflect the broad heterogeneous phenotypic spectrum of Niemann Pick disease	NO	Niemann-Pick Diseases		To generate patient-specific induced pluripotent stem cells and then differentiate them into neural cells, The aim of this study is to generate patient-specific induced pluripotent stem cells and then differentiate them into neural cells to study the misfolded proteins in endoplasmic reticulum, their role in untranslated protein response, and possible mechanisms to shuttle the misfolded proteins …			CENTOGENE GmbH Rostock		ALL	CHILD, ADULT, OLDER_ADULT		40	INDUSTRY	OBSERVATIONAL	Observational Model: |Time Perspective: p	IPSNPABC 6-2018	2018-06-19	2019-12-01	2019-12-01	2019-03-21		2021-04-09	Childrens Hospital and Institute of Child Health, Ferozepur Road, Lahore, 54600, Pakistan
NCT05258175	Effects of Kinesiotaping Technique on Lung Function & Functional Capacity of Chronic Obstructive Lung Disease Patients	https://clinicaltrials.gov/study/NCT05258175	COPD	COMPLETED	This study is designed to determine the effects of diaphragmatic kinesiotaping (KT) facilitation technique on pulmonary function, functional capacity and forward head posture of chronic obstructive lung diseases (COPD) patients. The application of KT as an adjunct to conventional protocol in COPD patients if proven effective can enhance the symptom control in COPD patients for improving lung func…	NO	Chronic Obstructive Pulmonary Disease	OTHER: KT|OTHER: Standardized physiotherapy protocol	Peak expiratory flow rate (PEFR) Peak expiratory flow rate (PEFR), Peak expiratory flow rate (PEFR) Peak expiratory flow rate (PEFR) measured through digital spirometer. Peak Expiratory Flow Rate (PEFR) measured through digital spirometer. Three zones of measurement are commonly used to interpret peak flow rates. Normal value of PEFR is (80-100%). Green zone indicates 80 to 100 percent of the usu…	Craniovertebral angle (CVA), CVA is measured by taking 2 lateral photographs of the subject in a relaxed seated position without a back support. Spinous process of C7 and the tragus of ear are marked with a body marker. A horizontal line is drawn passing through C7 making a right angle with the vertical. Then, the angle between the line connecting C7 spinous process with the tragus of the ear and…		Riphah International University		ALL	ADULT, OLDER_ADULT	NA	46	OTHER	INTERVENTIONAL	Allocation: RANDOMIZED|Intervention Model: PARALLEL|Masking: SINGLE (PARTICIPANT)|Primary Purpose: TREATMENT	Umra Ihsan	2022-09-15	2022-12-15	2022-12-28	2022-02-28		2023-03-01	Pak Medical Center Hospital, Peshawar, Khyber Pukhtunkhwa, 25000, Pakistan
[truncated: 2,288 more rows]
